# Supplementary material for: Substrate uptake patterns shape niche separation in marine prokaryotic microbiome
Source: Sci Adv. 2024 May 15;10(20):eadn5143. doi: 10.1126/sciadv.adn5143 (PMC11095472; doi:10.1126/sciadv.adn5143)
Supplement: Supplementary file 2 — Dataset S1 to S5 [file sciadv.adn5143_dataset_s1_to_s5.zip]

Archive with 5 entries (5 files):
- Supplementary dataset1.xlsx
- SupplementaryDataset2.csv
- SupplementaryDataset3.csv
- SupplementaryDataset4.csv
- SupplementaryDataset5.fasta
