# Supplementary material for: Substrate uptake patterns shape niche separation in marine prokaryotic microbiome
Source: Sci Adv. 2024 May 15;10(20):eadn5143. doi: 10.1126/sciadv.adn5143 (PMC11095472; doi:10.1126/sciadv.adn5143)
Supplement: Supplementary file 2 — Dataset S1 to S5 [file sciadv.adn5143_dataset_s1_to_s5.zip › Supplementary dataset1.xlsx]

## Sheet: Metagenome
Reference	Accession number(s)	Latitude [degrees North]	Longitude [degrees East]	Sampling depth [m]	Size fraction lower threshold [micrometre]	Size fraction upper threshold [micrometre]
Sunagawa et al. (ref 29)	ERR598950|ERR599095	36.5533	-6.5669	40	0.22	1.6
Sunagawa et al. (ref 29)	ERR598955|ERR599003	36.5533	-6.5669	5	0.22	1.6
Sunagawa et al. (ref 29)	ERR315856	37.0541	1.9478	42	0.22	1.6
Sunagawa et al. (ref 29)	ERR315857	37.051	1.9378	5	0.22	1.6
Sunagawa et al. (ref 29)	ERR594315|ERR594329	39.0609	5.9422	55	0.22	1.6
Sunagawa et al. (ref 29)	ERR594288|ERR594316|ERR594317	39.1633	5.916	5	0.22	1.6
Sunagawa et al. (ref 29)	ERR599073|ERR599092	35.7528	14.2765	60	0.22	1.6
Sunagawa et al. (ref 29)	ERR598993|ERR599140	35.759	14.2574	5	0.22	1.6
Sunagawa et al. (ref 29)	ERR315859|ERR315860	42.1735	17.7252	55	0.22	1.6
Sunagawa et al. (ref 29)	ERR315858|ERR315861	42.2038	17.715	5	0.22	1.6
Sunagawa et al. (ref 29)	ERR599094|ERR599153	39.3991	19.3997	50	0.22	1.6
Sunagawa et al. (ref 29)	ERR598951|ERR599043	39.3888	19.3905	5	0.22	1.6
Sunagawa et al. (ref 29)	ERR318618|ERR318619|ERR318620|ERR318621	33.9235	32.8118	70	0.22	1.6
Sunagawa et al. (ref 29)	ERR315862|ERR315863	33.9179	32.898	5	0.22	1.6
Sunagawa et al. (ref 29)	ERR598969|ERR599106	27.16	34.835	5	0.22	1.6
Sunagawa et al. (ref 29)	ERR599061|ERR599097	23.4183	37.245	80	0.22	1.6
Sunagawa et al. (ref 29)	ERR599041|ERR599116|ERR599155	23.36	37.2183	5	0.22	1.6
Sunagawa et al. (ref 29)	ERR599049|ERR599134	21.9467	38.2517	5	0.22	1.6
Sunagawa et al. (ref 29)	ERR598975|ERR599111	18.4417	39.8567	60	0.22	1.6
Sunagawa et al. (ref 29)	ERR598959|ERR598991	18.3967	39.875	5	0.22	1.6
Sunagawa et al. (ref 29)	ERR598974|ERR599028	20.8222	63.5133	17	0.22	1.6
Sunagawa et al. (ref 29)	ERR598966|ERR599143	20.8183	63.5047	5	0.22	1.6
Sunagawa et al. (ref 29)	ERR599031|ERR599062	20.8457	63.5851	600	0.22	1.6
Sunagawa et al. (ref 29)	ERR598949|ERR599082	19.0284	64.5126	25	0.22	1.6
Sunagawa et al. (ref 29)	ERR599109|ERR599167	19.0351	64.5638	340	0.22	1.6
Sunagawa et al. (ref 29)	ERR599102|ERR599158	19.0393	64.4913	5	0.22	1.6
Sunagawa et al. (ref 29)	ERR599145	18.5839	66.4727	25	0.22	1.6
Sunagawa et al. (ref 29)	ERR599037|ERR599172	18.7341	66.3896	270	0.22	1.6
Sunagawa et al. (ref 29)	ERR598977|ERR599053	14.5536	70.0128	60	0.22	1.6
Sunagawa et al. (ref 29)	ERR599011|ERR599074	14.6059	69.9776	5	0.22	1.6
Sunagawa et al. (ref 29)	ERR599013|ERR599130	5.9998	73.9067	80	0.22	1.6
Sunagawa et al. (ref 29)	ERR599075|ERR599141	6.0001	73.8955	5	0.22	1.6
Sunagawa et al. (ref 29)	ERR599045|ERR599054	0.0033	71.6428	5	0.22	1.6
Sunagawa et al. (ref 29)	ERR599019|ERR599138	-9.3921	66.4228	5	0.22	1.6
Sunagawa et al. (ref 29)	ERR599002|ERR599016	-16.9534	53.9601	75	0.22	1.6
Sunagawa et al. (ref 29)	ERR599098|ERR599139	-16.957	53.9801	5	0.22	1.6
Sunagawa et al. (ref 29)	ERR599112	-15.3379	43.2948	1000	0.22	3
Sunagawa et al. (ref 29)	ERR599057	-15.3424	43.2965	5	0.22	3
Sunagawa et al. (ref 29)	ERR599058	-17.0248	42.7401	5	0.22	3
Sunagawa et al. (ref 29)	ERR599026	-17.2855	42.2866	66	0.22	3
Sunagawa et al. (ref 29)	ERR599012	-22.3368	40.3412	5	0.22	3
Sunagawa et al. (ref 29)	ERR598972|ERR599023|ERR599025	-29.5333	37.9117	65	0.22	3
Sunagawa et al. (ref 29)	ERR599021|ERR599164	-29.5046	37.9599	1000	0.22	3
Sunagawa et al. (ref 29)	ERR598970|ERR599088|ERR599150	-29.5019	37.9889	5	0.22	3
Sunagawa et al. (ref 29)	ERR598990|ERR599018|ERR599110	-35.2421	26.3048	30	0.22	3
Sunagawa et al. (ref 29)	ERR598960|ERR599034	-35.1889	26.2905	850	0.22	3
Sunagawa et al. (ref 29)	ERR598979|ERR599146	-35.1728	26.2868	5	0.22	3
Sunagawa et al. (ref 29)	ERR598982|ERR599107	-34.8901	18.0459	30	0.22	3
Sunagawa et al. (ref 29)	ERR598973|ERR599068|ERR599173	-34.9449	17.9189	5	0.22	3
Sunagawa et al. (ref 29)	ERR598994|ERR599144	-32.2401	17.7103	5	0.22	3
Sunagawa et al. (ref 29)	ERR594313	-32.2401	17.7103	5	0.22	0.45
Sunagawa et al. (ref 29)	ERR599017|ERR599056|ERR599103	-31.027	4.6802	50	0.22	3
Sunagawa et al. (ref 29)	ERR594294	-31.027	4.6802	50	0.22	0.45
Sunagawa et al. (ref 29)	ERR598947|ERR599131	-31.0198	4.6685	700	0.22	3
Sunagawa et al. (ref 29)	ERR599129|ERR599171|ERR599174	-31.0266	4.665	5	0.22	3
Sunagawa et al. (ref 29)	ERR594318	-31.0266	4.665	5	0.22	0.45
Sunagawa et al. (ref 29)	ERR599044|ERR599149	-20.4075	-3.1641	800	0.22	3
Sunagawa et al. (ref 29)	ERR594299|ERR594308	-20.4075	-3.1641	800	0.22	0.45
Sunagawa et al. (ref 29)	ERR599135|ERR599165	-20.4091	-3.1759	5	0.22	3
Sunagawa et al. (ref 29)	ERR594349	-20.4091	-3.1759	5	0.22	0.45
Sunagawa et al. (ref 29)	ERR599133|ERR599137	-8.7296	-17.9604	100	0.22	3
Sunagawa et al. (ref 29)	ERR599005|ERR599048	-8.7986	-17.9034	800	0.22	3
Sunagawa et al. (ref 29)	ERR598984|ERR599105	-8.7789	-17.9099	5	0.22	3
Sunagawa et al. (ref 29)	ERR599040|ERR599148	-21.0292	-35.3498	150	0.22	3
Sunagawa et al. (ref 29)	ERR594321	-21.0292	-35.3498	150	0.22	0.45
Sunagawa et al. (ref 29)	ERR599000|ERR599154	-20.9315	-35.1794	800	0.22	3
Sunagawa et al. (ref 29)	ERR599010|ERR599126	-20.9354	-35.1803	5	0.22	3
Sunagawa et al. (ref 29)	ERR594310	-20.9354	-35.1803	5	0.22	0.45
Sunagawa et al. (ref 29)	ERR599046|ERR599101	-30.1484	-43.2705	120	0.22	3
Sunagawa et al. (ref 29)	ERR594336	-30.1484	-43.2705	120	0.22	0.45
Sunagawa et al. (ref 29)	ERR599124|ERR599159	-30.1471	-43.2915	800	0.22	3
Sunagawa et al. (ref 29)	ERR599006|ERR599022	-30.1367	-43.2899	5	0.22	3
Sunagawa et al. (ref 29)	ERR594340	-30.1367	-43.2899	5	0.22	0.45
Sunagawa et al. (ref 29)	ERR599027|ERR599122	-47.2007	-57.9446	40	0.22	3
Sunagawa et al. (ref 29)	ERR599009|ERR599035	-47.1863	-58.2902	5	0.22	3
Sunagawa et al. (ref 29)	ERR598945|ERR599059	-60.2287	-60.6476	5	0.22	3
Sunagawa et al. (ref 29)	ERR599104|ERR599121	-62.2231	-49.2139	90	0.22	3
Sunagawa et al. (ref 29)	ERR599008|ERR599125	-61.9689	-49.5017	790	0.22	3
Sunagawa et al. (ref 29)	ERR599090|ERR599176	-62.0385	-49.529	5	0.22	3
Sunagawa et al. (ref 29)	ERR598965	-33.9116	-73.0537	35	0.22	3
Sunagawa et al. (ref 29)	ERR599064	-34.0614	-73.1066	5	0.22	3
Sunagawa et al. (ref 29)	ERR599050	-32.7971	-87.0693	5	0.22	3
Sunagawa et al. (ref 29)	ERR598967	-29.7238	-101.16	5	0.22	3
Sunagawa et al. (ref 29)	ERR599042|ERR599079	-25.826	-111.729	188	0.22	3
Sunagawa et al. (ref 29)	ERR599071|ERR599085	-25.8076	-111.691	488	0.22	3
Sunagawa et al. (ref 29)	ERR599093|ERR599120	-25.8051	-111.72	5	0.22	3
Sunagawa et al. (ref 29)	ERR599024	-21.146	-104.787	5	0.22	3
Sunagawa et al. (ref 29)	ERR599081|ERR599113	-12.9723	-96.0122	50	0.22	3
Sunagawa et al. (ref 29)	ERR598946|ERR598953|ERR598981	-12.9794	-96.0232	177	0.22	3
Sunagawa et al. (ref 29)	ERR599063|ERR599163|ERR599169	-13.0023	-95.9759	5	0.22	3
Sunagawa et al. (ref 29)	ERR598962|ERR599007|ERR599168	-5.2669	-85.2732	40	0.22	3
Sunagawa et al. (ref 29)	ERR599055|ERR599128|ERR599132	-5.261	-85.1678	480	0.22	3
Sunagawa et al. (ref 29)	ERR598943|ERR598978	-5.2529	-85.1545	5	0.22	3
Sunagawa et al. (ref 29)	ERR598952|ERR599065|ERR599108	2.0299	-84.5546	30	0.22	3
Sunagawa et al. (ref 29)	ERR598971|ERR599067	2.0649	-84.5546	380	0.22	3
Sunagawa et al. (ref 29)	ERR598997|ERR599118	1.9928	-84.5766	5	0.22	3
Sunagawa et al. (ref 29)	ERR599014	-1.9002	-84.6265	50	0.22	3
Sunagawa et al. (ref 29)	ERR599020	-1.8902	-84.6141	380	0.22	3
Sunagawa et al. (ref 29)	ERR599039	-2.0133	-84.589	5	0.22	3
Sunagawa et al. (ref 29)	ERR598961	-16.9587	-100.675	90	0.22	3
Sunagawa et al. (ref 29)	ERR599086	-16.9486	-100.671	350	0.22	3
Sunagawa et al. (ref 29)	ERR599077	-16.9601	-100.633	5	0.22	3
Sunagawa et al. (ref 29)	ERR598957	-23.2189	-129.5	155	0.22	3
Sunagawa et al. (ref 29)	ERR599072	-23.2232	-129.599	696	0.22	3
Sunagawa et al. (ref 29)	ERR598954	-23.2811	-129.395	5	0.22	3
Sunagawa et al. (ref 29)	ERR598948	-9.0063	-139.139	115	0.22	3
Sunagawa et al. (ref 29)	ERR594304	-9.0063	-139.139	115	0.22	0.45
Sunagawa et al. (ref 29)	ERR598999|ERR599033|ERR599083|ERR599096	-8.9729	-139.239	600	0.22	3
Sunagawa et al. (ref 29)	ERR594305	-8.9729	-139.239	600	0.22	0.45
Sunagawa et al. (ref 29)	ERR598992	-8.9971	-139.196	5	0.22	3
Sunagawa et al. (ref 29)	ERR594307	-8.9971	-139.196	5	0.22	0.45
Sunagawa et al. (ref 29)	ERR598956|ERR598998|ERR599117|ERR599157	-8.9109	-140.285	150	0.22	3
Sunagawa et al. (ref 29)	ERR594337	-8.9109	-140.285	150	0.22	0.45
Sunagawa et al. (ref 29)	ERR599160	-8.9068	-140.283	5	0.22	3
Sunagawa et al. (ref 29)	ERR594326	-8.9068	-140.283	5	0.22	0.45
Sunagawa et al. (ref 29)	ERR598988|ERR599084|ERR599089|ERR599161	-9.0714	-140.597	120	0.22	3
Sunagawa et al. (ref 29)	ERR594343	-9.0714	-140.597	120	0.22	0.45
Sunagawa et al. (ref 29)	ERR588857|ERR599036|ERR599069|ERR599080|ERR599151	-9.1504	-140.522	5	0.22	3
Sunagawa et al. (ref 29)	ERR594311	-9.1504	-140.522	5	0.22	0.45
Sunagawa et al. (ref 29)	ERR599156	-8.8999	-142.546	140	0.22	3
Sunagawa et al. (ref 29)	ERR594342	-8.8999	-142.546	140	0.22	0.45
Sunagawa et al. (ref 29)	ERR599066|ERR599091|ERR599114|ERR599119	-8.9111	-142.557	5	0.22	3
Sunagawa et al. (ref 29)	ERR594339	-8.9111	-142.557	5	0.22	0.45
Sunagawa et al. (ref 29)	ERR599032	0.0222	-153.686	40	0.22	3
Sunagawa et al. (ref 29)	ERR599038	0.0003	-153.676	5	0.22	3
Sunagawa et al. (ref 29)	ERR598995	31.5168	-159.046	115	0.22	3
Sunagawa et al. (ref 29)	ERR598980	31.528	-159.022	550	0.22	3
Sunagawa et al. (ref 29)	ERR599142	31.5213	-158.996	5	0.22	3
Sunagawa et al. (ref 29)	ERR598942	35.4002	-127.75	45	0.22	3
Sunagawa et al. (ref 29)	ERR599115	35.2698	-127.727	650	0.22	3
Sunagawa et al. (ref 29)	ERR599052	35.3671	-127.742	5	0.22	3
Sunagawa et al. (ref 29)	ERR598987|ERR599070|ERR599099|ERR599147	14.2075	-116.647	40	0.22	3
Sunagawa et al. (ref 29)	ERR599015|ERR599076|ERR599127|ERR599152	14.2025	-116.643	375	0.22	3
Sunagawa et al. (ref 29)	ERR598989	14.2035	-116.626	5	0.22	3
Sunagawa et al. (ref 29)	ERR599087	6.3378	-102.954	60	0.22	3
Sunagawa et al. (ref 29)	ERR599004|ERR599051|ERR599060|ERR599175	6.3559	-103.06	450	0.22	3
Sunagawa et al. (ref 29)	ERR599030	6.3332	-102.943	5	0.22	3
Sunagawa et al. (ref 29)	ERR599162	7.4122	-79.3017	5	0.22	3
Sunagawa et al. (ref 29)	ERR599029	9.8481	-80.0454	5	0.22	3
Sunagawa et al. (ref 29)	ERR599100	25.6168	-88.4532	125	0.22	3
Sunagawa et al. (ref 29)	ERR598985	25.6236	-88.45	640	0.22	3
Sunagawa et al. (ref 29)	ERR599136	25.5264	-88.394	5	0.22	3
Sunagawa et al. (ref 29)	ERR599166	39.2392	-70.0343	590	0.22	3
Sunagawa et al. (ref 29)	ERR598983	39.2305	-70.0377	5	0.22	3
Sunagawa et al. (ref 29)	ERR599047	34.6663	-71.2907	640	0.22	3
Sunagawa et al. (ref 29)	ERR598968	34.6712	-71.3093	5	0.22	3
Sunagawa et al. (ref 29)	ERR599123	31.6948	-64.2489	5	0.22	3
Sunagawa et al. (ref 29)	ERR598958	34.1504	-56.9684	250	0.22	3
Sunagawa et al. (ref 29)	ERR598964	34.0771	-49.8233	740	0.22	3
Sunagawa et al. (ref 29)	ERR598963	34.1132	-49.9181	5	0.22	3
Sunagawa et al. (ref 29)	ERR598996	35.8427	-37.1526	40	0.22	3
Sunagawa et al. (ref 29)	ERR599170	35.9346	-37.3032	5	0.22	3
Sunagawa et al. (ref 29)	ERR598986	36.1811	-28.9373	80	0.22	3
Sunagawa et al. (ref 29)	ERR598976	36.1715	-29.023	5	0.22	3
Sunagawa et al. (ref 29)	ERR598944	43.7182	-16.8714	800	0.22	3
Sunagawa et al. (ref 29)	ERR599001	43.7056	-16.8794	25	0.22	3
Sunagawa et al. (ref 29)	ERR599078	43.6792	-16.8344	5	0.22	3
Acinas et al. (ref 52)	SRR3968777	21.51	-23.45	-4005	0.2	0.8
Acinas et al. (ref 52)	SRR3968061	14.52	-26	-4002	0.2	0.8
Acinas et al. (ref 52)	SRR3968062	7.33	-26	-4003	0.2	0.8
Acinas et al. (ref 52)	SRR3967700	-3.03	-27.33	-4002	0.2	0.8
Acinas et al. (ref 52)	SRR3967690	-9.12	-30.19	-4001	0.2	0.8
Acinas et al. (ref 52)	SRR3967319	-15.83	-33.41	-4003	0.2	0.8
Acinas et al. (ref 52)	SRR3966130	-22.97	-36.95	-3907	0.2	0.8
Acinas et al. (ref 52)	SRR3965592	-26.91	-21.43	-3199	0.2	0.8
Acinas et al. (ref 52)	SRR3965874	-28.62	-11.8	-3662	0.2	0.8
Acinas et al. (ref 52)	SRR3965758	-31.81	6.84	-4001	0.2	0.8
Acinas et al. (ref 52)	SRR3965873	-32.8128	12.7692	-3900	0.2	0.8
Acinas et al. (ref 52)	SRR3965586	-33.55	39.89	-4002	0.2	0.8
Acinas et al. (ref 52)	SRR3963982	-27.9783	63.2478	-3500	0.2	0.8
Acinas et al. (ref 52)	SRR3963622	-29.81	82.62	-4000	0.2	0.8
Acinas et al. (ref 52)	SRR3963804	-29.6525	92.9852	-2400	0.2	0.8
Acinas et al. (ref 52)	SRR3963457	-30.3327	103.308	-4001	0.2	0.8
Acinas et al. (ref 52)	SRR3963458	-39.23	135.19	-3996	0.2	0.8
Acinas et al. (ref 52)	SRR3963449	-28.4063	179.141	-3501	0.2	0.8
Acinas et al. (ref 52)	SRR3962680	-25.49	-179.52	-2150	0.2	0.8
Acinas et al. (ref 52)	SRR3962773	-5.75	-170.741	-4018	0.2	0.8
Acinas et al. (ref 52)	SRR3962293	9.22	-163.53	-3818	0.2	0.8
Acinas et al. (ref 52)	SRR3961935	18.04	-133.26	-4004	0.2	0.8
Acinas et al. (ref 52)	SRR3961906	15.9087	-124.474	-4002	0.2	0.8
Acinas et al. (ref 52)	SRR3961047	12	-108.06	-3103	0.2	0.8
Acinas et al. (ref 52)	SRR3960579	10.0927	-99.2462	-3008	0.2	0.8
Acinas et al. (ref 52)	SRR3960575	19.9897	-52.6367	-4003	0.2	0.8
Acinas et al. (ref 52)	SRR3960578	29.97	-23.69	-4003	0.2	0.8
Acinas et al. (ref 52)	SRR3960577	32.0788	-17.2662	-4002	0.2	0.8
Zhao et al. (ref 20)	SRR8159433	10.34	-36.96	2000	0.2	0.8
Zhao et al. (ref 20)	SRR8159434	0	180	100	0.2	0.8
Zhao et al. (ref 20)	SRR8159435	23.55	-48.08	2000	0.2	0.8
Zhao et al. (ref 20)	SRR8159436	15.88	-68.91	2000	0.2	0.8
Zhao et al. (ref 20)	SRR8159437	-10.33	-176.47	2000	0.2	0.8
Zhao et al. (ref 20)	SRR8159438	45	178.5	2000	0.2	0.8
Zhao et al. (ref 20)	SRR8159439	0	180	400	0.2	0.8
Zhao et al. (ref 20)	SRR8159440	50	179.55	500	0.2	0.8
Bergauer et al. (ref 8)	SRR4028167	-37.8	-41.1	2000	0.2	0.8
Bergauer et al. (ref 8)	SRR4028175	24.5	-34.5	2000	0.2	0.8
Bergauer et al. (ref 8)	SRR4028193	20.79	-40.96	2000	0.2	0.8
Bergauer et al. (ref 8)	SRR4028224	10.9	-44.66	2000	0.2	0.8

## Sheet: Metatranscriptome
Reference	Accession number(s)	Latitude [degrees North]	Longitude [degrees East]	Sampling depth [m]	Size fraction lower threshold [micrometre]	Size fraction upper threshold [micrometre]
Salazar et al. (ref 28)	ERR1336911|ERR1336912	41.6686	2.7996	9	0.22	1.6
Salazar et al. (ref 28)	ERR3586985|ERR3587078	40.0154	13.9069	5	0.22	1.6
Salazar et al. (ref 28)	ERR3586986|ERR3587079	37.4956	15.4945	5	0.22	1.6
Salazar et al. (ref 28)	ERR3586987|ERR3587080	35.759	14.2574	5	0.22	1.6
Salazar et al. (ref 28)	ERR3586988|ERR3587081	34.2116	13.7684	5	0.22	1.6
Salazar et al. (ref 28)	ERR3586989|ERR3587082	39.5705	17.4101	30	0.22	1.6
Salazar et al. (ref 28)	ERR3586990|ERR3587083	39.3991	19.3997	50	0.22	1.6
Salazar et al. (ref 28)	ERR3586961|ERR3587084	27.16	34.835	5	0.22	1.6
Salazar et al. (ref 28)	ERR3586752|ERR3586753|ERR3586754|ERR3586755|ERR3587085	23.36	37.2183	5	0.22	1.6
Salazar et al. (ref 28)	ERR3586962|ERR3587086	21.9467	38.2517	5	0.22	1.6
Salazar et al. (ref 28)	ERR3587145|ERR3587163	20.8457	63.5851	600	0.22	1.6
Salazar et al. (ref 28)	ERR3587146|ERR3587155	19.0351	64.5638	340	0.22	1.6
Salazar et al. (ref 28)	ERR1328123|ERR1328124	18.5839	66.4727	25	0.22	1.6
Salazar et al. (ref 28)	ERR3587148|ERR3587194	18.7341	66.3896	270	0.22	1.6
Salazar et al. (ref 28)	ERR3587147|ERR3587168	18.5918	66.622	5	0.22	1.6
Salazar et al. (ref 28)	ERR3586967|ERR3587090	17.4855	68.0247	285	0.22	1.6
Salazar et al. (ref 28)	ERR3586963|ERR3587087	17.5294	67.9576	5	0.22	1.6
Salazar et al. (ref 28)	ERR3586935|ERR3586992|ERR3587035	17.4847	67.9997	75	0.22	1.6
Salazar et al. (ref 28)	ERR3587150|ERR3587156	14.5536	70.0128	60	0.22	1.6
Salazar et al. (ref 28)	ERR3587149|ERR3587169	14.6059	69.9776	5	0.22	1.6
Salazar et al. (ref 28)	ERR3586969|ERR3587092	5.9998	73.9067	80	0.22	1.6
Salazar et al. (ref 28)	ERR3586968|ERR3587091	6.0001	73.8955	5	0.22	1.6
Salazar et al. (ref 28)	ERR3586970|ERR3587093	4.6599	73.4856	5	0.22	1.6
Salazar et al. (ref 28)	ERR3586971|ERR3587094	2.815	71.534	5	0.22	1.6
Salazar et al. (ref 28)	ERR3586936|ERR3586993|ERR3587037	-0.6625	73.161	5	0.22	1.6
Salazar et al. (ref 28)	ERR3587131|ERR3587165	-2.0465	72.1568	5	0.22	1.6
Salazar et al. (ref 28)	ERR3586785|ERR3586786|ERR3586787|ERR3586788|ERR3586994|ERR3587038	-16.8084	59.5043	5	0.22	1.6
Salazar et al. (ref 28)	ERR3586937|ERR3586995|ERR3587039	-21.4966	56.9011	5	0.22	1.6
Salazar et al. (ref 28)	ERR3586972|ERR3587040	-21.5043	54.3563	5	0.22	1.6
Salazar et al. (ref 28)	ERR3587133|ERR3587158	-16.9534	53.9601	75	0.22	1.6
Salazar et al. (ref 28)	ERR3587132|ERR3587157	-16.957	53.9801	5	0.22	1.6
Salazar et al. (ref 28)	ERR3586938|ERR3587041	-13.0833	46.971	5	0.22	1.6
Salazar et al. (ref 28)	ERR3586939|ERR3587042	-12.807	45.2247	5	0.22	1.6
Salazar et al. (ref 28)	ERR3586940|ERR3586996|ERR3587043	-32.2401	17.7103	5	0.22	3
Salazar et al. (ref 28)	ERR3586974|ERR3587096	-31.027	4.6802	50	0.22	3
Salazar et al. (ref 28)	ERR3586973|ERR3587095	-31.0266	4.665	5	0.22	3
Salazar et al. (ref 28)	ERR3586942|ERR3587045	-20.4075	-3.1641	800	0.22	3
Salazar et al. (ref 28)	ERR3586941|ERR3587044	-20.4091	-3.1759	5	0.22	3
Salazar et al. (ref 28)	ERR3586943|ERR3587046	-9.3	-9.5587	5	0.22	3
Salazar et al. (ref 28)	ERR3586945|ERR3587048	-8.7296	-17.9604	100	0.22	3
Salazar et al. (ref 28)	ERR3586944|ERR3587047	-8.7789	-17.9099	5	0.22	3
Salazar et al. (ref 28)	ERR3586946|ERR3587049	-21.0292	-35.3498	150	0.22	3
Salazar et al. (ref 28)	ERR3586947|ERR3587050	-20.9315	-35.1794	800	0.22	3
Salazar et al. (ref 28)	ERR1001626|ERR3587134	-20.9354	-35.1803	5	0.22	3
Salazar et al. (ref 28)	ERR3586975|ERR3587097	-30.1484	-43.2705	120	0.22	3
Salazar et al. (ref 28)	ERR1001627|ERR3587135	-30.1367	-43.2899	5	0.22	3
Salazar et al. (ref 28)	ERR3586976|ERR3587098	-40.6511	-52.182	5	0.22	3
Salazar et al. (ref 28)	ERR3586789|ERR3586790|ERR3586791|ERR3586792|ERR3586997|ERR3587052	-44.5913	-52.1804	35	0.22	3
Salazar et al. (ref 28)	ERR3586948|ERR3587051	-44.5342	-52.455	5	0.22	3
Salazar et al. (ref 28)	ERR3587137|ERR3587196	-47.2007	-57.9446	40	0.22	3
Salazar et al. (ref 28)	ERR3587136|ERR3587195	-47.1863	-58.2902	5	0.22	3
Salazar et al. (ref 28)	ERR3586949|ERR3586998|ERR3587053	-54.3739	-65.1342	5	0.22	3
Salazar et al. (ref 28)	ERR3587138|ERR3587191	-60.2287	-60.6476	5	0.22	3
Salazar et al. (ref 28)	ERR3587140|ERR3587193	-62.2231	-49.2139	90	0.22	3
Salazar et al. (ref 28)	ERR3587139|ERR3587192	-62.0385	-49.529	5	0.22	3
Salazar et al. (ref 28)	ERR3586951|ERR3587055	-64.3183	-53.1081	35	0.22	3
Salazar et al. (ref 28)	ERR3586950|ERR3586999|ERR3587054	-64.3595	-53.0063	5	0.22	3
Salazar et al. (ref 28)	ERR3586952|ERR3587000|ERR3587056	-63.8768	-56.0916	5	0.22	3
Salazar et al. (ref 28)	ERR3586977|ERR3587099	-63.4015	-56.7938	5	0.22	3
Salazar et al. (ref 28)	ERR3586978|ERR3587100	-57.7338	-67.1084	5	0.22	3
Salazar et al. (ref 28)	ERR3586953|ERR3587057	-39.6466	-76.9634	5	0.22	3
Salazar et al. (ref 28)	ERR3586954|ERR3587058	-34.161	-73.0995	5	0.22	3
Salazar et al. (ref 28)	ERR3586955|ERR3587059	-33.6895	-71.998	9	0.22	3
Salazar et al. (ref 28)	ERR3586957|ERR3587061	-33.9116	-73.0537	35	0.22	3
Salazar et al. (ref 28)	ERR3586956|ERR3587060	-34.0614	-73.1066	5	0.22	3
Salazar et al. (ref 28)	ERR3586891|ERR3587063	-29.668	-101.228	155	0.22	3
Salazar et al. (ref 28)	ERR3586890|ERR3587062	-29.7238	-101.16	5	0.22	3
Salazar et al. (ref 28)	ERR3586894|ERR3587066	-28.1874	-107.638	175	0.22	3
Salazar et al. (ref 28)	ERR3586893|ERR3587065	-28.1762	-107.402	310	0.22	3
Salazar et al. (ref 28)	ERR3586892|ERR3587064	-28.1698	-107.383	5	0.22	3
Salazar et al. (ref 28)	ERR3586896|ERR3587068	-25.826	-111.729	188	0.22	3
Salazar et al. (ref 28)	ERR3586897|ERR3587069	-25.8076	-111.691	488	0.22	3
Salazar et al. (ref 28)	ERR3586895|ERR3587067	-25.8051	-111.72	5	0.22	3
Salazar et al. (ref 28)	ERR3586898|ERR3587004	-21.146	-104.787	5	0.22	3
Salazar et al. (ref 28)	ERR3587142|ERR3587184	-12.9723	-96.0122	50	0.22	3
Salazar et al. (ref 28)	ERR3587141|ERR3587183	-12.9794	-96.0232	177	0.22	3
Salazar et al. (ref 28)	ERR3587143|ERR3587185	-13.0023	-95.9759	5	0.22	3
Salazar et al. (ref 28)	ERR3587144|ERR3587186	-5.2669	-85.2732	40	0.22	3
Salazar et al. (ref 28)	ERR3587118|ERR3587159	-5.261	-85.1678	480	0.22	3
Salazar et al. (ref 28)	ERR3587119|ERR3587187	-5.2529	-85.1545	5	0.22	3
Salazar et al. (ref 28)	ERR3586959|ERR3587070	0.0307	-84.612	40	0.22	3
Salazar et al. (ref 28)	ERR3586960|ERR3587006	0.0063	-84.585	380	0.22	3
Salazar et al. (ref 28)	ERR3586958|ERR3587005	-0.0283	-84.5862	5	0.22	3
Salazar et al. (ref 28)	ERR3587120|ERR3587188	2.0299	-84.5546	30	0.22	3
Salazar et al. (ref 28)	ERR3587122|ERR3587189	2.0649	-84.5546	380	0.22	3
Salazar et al. (ref 28)	ERR3587121|ERR3587170	1.9928	-84.5766	5	0.22	3
Salazar et al. (ref 28)	ERR3586751|ERR3587008	-1.9002	-84.6265	50	0.22	3
Salazar et al. (ref 28)	ERR3586900|ERR3587071	-1.8902	-84.6141	380	0.22	3
Salazar et al. (ref 28)	ERR3586899|ERR3587007	-2.0133	-84.589	5	0.22	3
Salazar et al. (ref 28)	ERR3587123|ERR3587190	-16.9587	-100.675	90	0.22	3
Salazar et al. (ref 28)	ERR3587124|ERR3587171	-16.9601	-100.633	5	0.22	3
Salazar et al. (ref 28)	ERR3586902|ERR3587010	-23.2189	-129.5	155	0.22	3
Salazar et al. (ref 28)	ERR3586901|ERR3587009	-23.2811	-129.395	5	0.22	3
Salazar et al. (ref 28)	ERR3586756|ERR3586757|ERR3586758|ERR3586759|ERR3587011	-23.1108	-134.933	5	0.22	3
Salazar et al. (ref 28)	ERR3587125|ERR3587151|ERR3587172	-9.0063	-139.139	115	0.22	3
Salazar et al. (ref 28)	ERR3587126|ERR3587160	-8.9729	-139.239	600	0.22	3
Salazar et al. (ref 28)	ERR3587197|ERR3587201	-8.9971	-139.196	5	0.22	3
Salazar et al. (ref 28)	ERR3587127|ERR3587161	-8.9109	-140.285	150	0.22	3
Salazar et al. (ref 28)	ERR3587198|ERR3587202	-8.9068	-140.283	5	0.22	3
Salazar et al. (ref 28)	ERR3587128|ERR3587173	-9.0714	-140.597	120	0.22	3
Salazar et al. (ref 28)	ERR3562601|ERR3587199|ERR3587203	-9.1504	-140.522	5	0.22	3
Salazar et al. (ref 28)	ERR3587129|ERR3587174	-8.8999	-142.546	140	0.22	3
Salazar et al. (ref 28)	ERR3587200|ERR3587204	-8.9111	-142.557	5	0.22	3
Salazar et al. (ref 28)	ERR3586760|ERR3586761|ERR3586762|ERR3586763|ERR3587012	-6.628	-152.461	100	0.22	3
Salazar et al. (ref 28)	ERR3586979|ERR3587101	-6.6499	-152.424	5	0.22	3
Salazar et al. (ref 28)	ERR3586981|ERR3587103	0.0222	-153.686	40	0.22	3
Salazar et al. (ref 28)	ERR3586980|ERR3587102	0.0003	-153.676	5	0.22	3
Salazar et al. (ref 28)	ERR3586793|ERR3586794|ERR3586795|ERR3586796|ERR3587014	6.6112	-153.054	85	0.22	3
Salazar et al. (ref 28)	ERR3586764|ERR3586765|ERR3586766|ERR3586767|ERR3587013	6.671	-153.066	5	0.22	3
Salazar et al. (ref 28)	ERR3586840|ERR3586841|ERR3586842|ERR3586843|ERR3586844|ERR3586845|ERR3587016	22.7901	-157.944	110	0.22	3
Salazar et al. (ref 28)	ERR3586846|ERR3586847|ERR3586848|ERR3586849|ERR3586850|ERR3586851|ERR3587017	22.7546	-158.007	746	0.22	3
Salazar et al. (ref 28)	ERR3586834|ERR3586835|ERR3586836|ERR3586837|ERR3586838|ERR3586839|ERR3587015	22.7598	-157.957	5	0.22	3
Salazar et al. (ref 28)	ERR3586797|ERR3586798|ERR3586799|ERR3586800|ERR3587019	31.5168	-159.046	115	0.22	3
Salazar et al. (ref 28)	ERR3586852|ERR3586853|ERR3586854|ERR3586855|ERR3586856|ERR3586857|ERR3587020	31.528	-159.022	550	0.22	3
Salazar et al. (ref 28)	ERR3586903|ERR3586904|ERR3586905|ERR3586906|ERR3586907|ERR3586908|ERR3586909|ERR3586910|ERR3587018	31.5213	-158.996	5	0.22	3
Salazar et al. (ref 28)	ERR3586911|ERR3586912|ERR3586913|ERR3586914|ERR3586915|ERR3586916|ERR3586917|ERR3586918|ERR3587021	35.4002	-127.75	45	0.22	3
Salazar et al. (ref 28)	ERR3586801|ERR3586802|ERR3586803|ERR3586804|ERR3587001|ERR3587072	35.3671	-127.742	5	0.22	3
Salazar et al. (ref 28)	ERR3586805|ERR3586806|ERR3586807|ERR3586808|ERR3587073	32.7526	-122.001	5	0.22	3
Salazar et al. (ref 28)	ERR3586813|ERR3586814|ERR3586815|ERR3586816|ERR3587002|ERR3587075	32.931	-121.865	30	0.22	3
Salazar et al. (ref 28)	ERR3586809|ERR3586810|ERR3586811|ERR3586812|ERR3587074	32.9986	-121.77	5	0.22	3
Salazar et al. (ref 28)	ERR3586817|ERR3586818|ERR3586819|ERR3586820|ERR3586982|ERR3586991	17.0854	-118.891	5	0.22	3
Salazar et al. (ref 28)	ERR3587130|ERR3587164	14.2075	-116.647	40	0.22	3
Salazar et al. (ref 28)	ERR3587113|ERR3587176	14.2025	-116.643	375	0.22	3
Salazar et al. (ref 28)	ERR3587112|ERR3587175	14.2035	-116.626	5	0.22	3
Salazar et al. (ref 28)	ERR3587114|ERR3587177	6.3378	-102.954	60	0.22	3
Salazar et al. (ref 28)	ERR3587115|ERR3587166	6.3559	-103.06	450	0.22	3
Salazar et al. (ref 28)	ERR3587116|ERR3587178	6.3332	-102.943	5	0.22	3
Salazar et al. (ref 28)	ERR3586821|ERR3586822|ERR3586823|ERR3586824|ERR3587003|ERR3587076	6.4998	-94.9527	5	0.22	3
Salazar et al. (ref 28)	ERR3586825|ERR3586826|ERR3586827|ERR3586828|ERR3587077	7.4122	-79.3017	5	0.22	3
Salazar et al. (ref 28)	ERR3586919|ERR3586920|ERR3586921|ERR3586922|ERR3586923|ERR3586924|ERR3586925|ERR3586926|ERR3587022	9.8481	-80.0454	5	0.22	3
Salazar et al. (ref 28)	ERR3586768|ERR3586769|ERR3586770|ERR3586771|ERR3587024	25.6168	-88.4532	125	0.22	3
Salazar et al. (ref 28)	ERR3586772|ERR3586773|ERR3586774|ERR3586775|ERR3587025	25.6236	-88.45	640	0.22	3
Salazar et al. (ref 28)	ERR3586927|ERR3586928|ERR3586929|ERR3586930|ERR3586931|ERR3586932|ERR3586933|ERR3586934|ERR3587023	25.5264	-88.394	5	0.22	3
Salazar et al. (ref 28)	ERR3586776|ERR3586777|ERR3586778|ERR3586779|ERR3587027	29.851	-79.7064	40	0.22	3
Salazar et al. (ref 28)	ERR3586858|ERR3586859|ERR3586860|ERR3586861|ERR3586862|ERR3586863|ERR3586864|ERR3586865|ERR3587026	29.6394	-79.5395	5	0.22	3
Salazar et al. (ref 28)	ERR3586866|ERR3586867|ERR3586868|ERR3586869|ERR3586870|ERR3586871|ERR3586872|ERR3586873|ERR3587028	36.3698	-72.9669	5	0.22	3
Salazar et al. (ref 28)	ERR3587029	39.2392	-70.0343	590	0.22	3
Salazar et al. (ref 28)	ERR3587111|ERR3587154	39.2305	-70.0377	5	0.22	3
Salazar et al. (ref 28)	ERR3587117|ERR3587179	33.061	-66.5435	5	0.22	3
Salazar et al. (ref 28)	ERR3587106|ERR3587167	31.6948	-64.2489	5	0.22	3
Salazar et al. (ref 28)	ERR3587107|ERR3587180	34.1504	-56.9684	250	0.22	3
Salazar et al. (ref 28)	ERR3587109|ERR3587162	34.0771	-49.8233	740	0.22	3
Salazar et al. (ref 28)	ERR3587108|ERR3587181	34.1132	-49.9181	5	0.22	3
Salazar et al. (ref 28)	ERR3586983|ERR3587104	35.8427	-37.1526	40	0.22	3
Salazar et al. (ref 28)	ERR3587110|ERR3587182	35.9346	-37.3032	5	0.22	3
Salazar et al. (ref 28)	ERR3586780|ERR3586781|ERR3586782|ERR3586783|ERR3587030	36.1811	-28.9373	80	0.22	3
Salazar et al. (ref 28)	ERR1328122|ERR1328125	36.1715	-29.023	5	0.22	3
Salazar et al. (ref 28)	ERR3586829|ERR3586830|ERR3586831|ERR3586832|ERR3587031	43.7056	-16.8794	25	0.22	3
Salazar et al. (ref 28)	ERR3586984|ERR3587105	43.6792	-16.8344	5	0.22	3
Salazar et al. (ref 28)	ERR3586784	44.0342	-16.5455	100	0.22	3
Salazar et al. (ref 28)	ERR3586709|ERR3586732	54.5451	-16.7943	40	0.22	3
Salazar et al. (ref 28)	ERR3586708|ERR3586731	54.5305	-16.9377	5	0.22	3
Salazar et al. (ref 28)	ERR3586711|ERR3586716	67.161	0.3964	25	0.22	3
Salazar et al. (ref 28)	ERR3586710|ERR3586715	67.141	0.2355	5	0.22	3
Salazar et al. (ref 28)	ERR3586713|ERR3586747	76.1246	1.3648	499	0.22	3
Salazar et al. (ref 28)	ERR3586712|ERR3586717	76.1825	1.3918	5	0.22	3
Salazar et al. (ref 28)	ERR3586696|ERR3586718	72.5432	44.102	40	0.22	3
Salazar et al. (ref 28)	ERR3586697|ERR3586749	72.5199	44.0552	10-100	0.22	3
Salazar et al. (ref 28)	ERR3586695|ERR3586748	72.5128	44.0775	5	0.22	3
Salazar et al. (ref 28)	ERR3586699|ERR3586719	78.9354	79.0604	35	0.22	3
Salazar et al. (ref 28)	ERR3586698|ERR3586750	78.9564	79.4201	5	0.22	3
Salazar et al. (ref 28)	ERR3586702|ERR3586740	79.3349	66.2954	10-100	0.22	3
Salazar et al. (ref 28)	ERR3586700|ERR3586720	79.2233	66.3435	5	0.22	3
Salazar et al. (ref 28)	ERR3586701|ERR3586739	79.2026	66.4827	199	0.22	3
Salazar et al. (ref 28)	ERR3586703|ERR3586721	77.1604	73.2057	5	0.22	3
Salazar et al. (ref 28)	ERR3586704|ERR3586722	74.8023	76.1478	5	0.22	3
Salazar et al. (ref 28)	ERR3586705|ERR3586723	74.8283	76.2096	30	0.22	3
Salazar et al. (ref 28)	ERR3586707|ERR3586725	78.3555	91.6084	17	0.22	3
Salazar et al. (ref 28)	ERR3586706|ERR3586724	78.2518	91.8557	5	0.22	3
Salazar et al. (ref 28)	ERR3586680|ERR3586727	77.9668	116.656	20	0.22	3
Salazar et al. (ref 28)	ERR3586679|ERR3586726	77.9028	117.154	5	0.22	3
Salazar et al. (ref 28)	ERR3586681|ERR3586741	78.0391	116.41	299	0.22	3
Salazar et al. (ref 28)	ERR3586682|ERR3586742	71.5955	160.938	5	0.22	3
Salazar et al. (ref 28)	ERR3586683|ERR3586743	71.0704	174.992	5	0.22	3
Salazar et al. (ref 28)	ERR3586693|ERR3586736	73.3275	-168.814	35	0.22	3
Salazar et al. (ref 28)	ERR3586684|ERR3586744	73.3833	-168.133	5	0.22	3
Salazar et al. (ref 28)	ERR3586685|ERR3586728	71.8895	-154.91	5	0.22	3
Salazar et al. (ref 28)	ERR3586686|ERR3586745	74.3386	-85.6208	36	0.22	3
Salazar et al. (ref 28)	ERR3586694|ERR3586737	74.2987	-85.7806	5	0.22	3
Salazar et al. (ref 28)	ERR3586687|ERR3586746	72.4693	-71.892	5	0.22	3
Salazar et al. (ref 28)	ERR3586677|ERR3586738	70.9433	-53.5127	411	0.22	3
Salazar et al. (ref 28)	ERR3586688|ERR3586729	70.9574	-53.5989	5	0.22	3
Salazar et al. (ref 28)	ERR3586678|ERR3586714	69.1136	-51.5086	5	0.22	3
Salazar et al. (ref 28)	ERR3586690|ERR3586733	64.7	-52.996	351	0.22	3
Salazar et al. (ref 28)	ERR3586689|ERR3586730	64.7127	-53.0106	5	0.22	3
Salazar et al. (ref 28)	ERR3586692|ERR3586735	61.5754	-55.9846	391	0.22	3
Salazar et al. (ref 28)	ERR3586691|ERR3586734	61.5427	-55.9869	5	0.22	3
released by JGI	SRR6189108	NA	NA	bathy	microbial community	microbial community
released by JGI	SRR6189109	NA	NA	bathy	microbial community	microbial community
released by JGI	SRR6189110	NA	NA	bathy	microbial community	microbial community
released by JGI	SRR6189111	NA	NA	bathy	microbial community	microbial community
released by JGI	SRR6189112	NA	NA	bathy	microbial community	microbial community
released by JGI	SRR6189131	NA	NA	bathy	microbial community	microbial community
released by JGI	SRR6189143	NA	NA	bathy	microbial community	microbial community
released by JGI	SRR6189144	NA	NA	bathy	microbial community	microbial community
released by JGI	SRR6189145	NA	NA	bathy	microbial community	microbial community
released by JGI	SRR6189146	NA	NA	bathy	microbial community	microbial community
released by JGI	SRR6189147	NA	NA	bathy	microbial community	microbial community
released by JGI	SRR6189148	NA	NA	bathy	microbial community	microbial community
released by JGI	SRR6189149	NA	NA	bathy	microbial community	microbial community
released by JGI	SRR6189150	NA	NA	bathy	microbial community	microbial community
released by JGI	SRR6189151	NA	NA	bathy	microbial community	microbial community
released by JGI	SRR6189362	NA	NA	bathy	microbial community	microbial community
released by JGI	SRR6189363	NA	NA	bathy	microbial community	microbial community
released by JGI	SRR6189364	NA	NA	bathy	microbial community	microbial community
released by JGI	SRR6189413	NA	NA	bathy	microbial community	microbial community
released by JGI	SRR6189414	NA	NA	bathy	microbial community	microbial community
released by JGI	SRR6189415	NA	NA	bathy	microbial community	microbial community
released by JGI	SRR6189416	NA	NA	bathy	microbial community	microbial community
released by JGI	SRR6189418	NA	NA	bathy	microbial community	microbial community
released by JGI	SRR6189419	NA	NA	bathy	microbial community	microbial community
released by JGI	SRR6189540	NA	NA	bathy	microbial community	microbial community
released by JGI	SRR6189541	NA	NA	bathy	microbial community	microbial community
released by JGI	SRR6189542	NA	NA	bathy	microbial community	microbial community
released by JGI	SRR6189548	NA	NA	bathy	microbial community	microbial community
released by JGI	SRR6189549	NA	NA	bathy	microbial community	microbial community
released by JGI	SRR6189550	NA	NA	bathy	microbial community	microbial community
released by JGI	SRR6214941	NA	NA	bathy	microbial community	microbial community
released by JGI	SRR6214944	NA	NA	bathy	microbial community	microbial community
released by JGI	SRR6215535	NA	NA	bathy	microbial community	microbial community
released by JGI	SRR6216191	NA	NA	bathy	microbial community	microbial community
released by JGI	SRR6216377	NA	NA	bathy	microbial community	microbial community
released by JGI	SRR6216401	NA	NA	bathy	microbial community	microbial community
released by JGI	SRR6216885	NA	NA	bathy	microbial community	microbial community
released by JGI	SRR6216921	NA	NA	bathy	microbial community	microbial community
released by JGI	SRR6216969	NA	NA	bathy	microbial community	microbial community
released by JGI	SRR6217698	NA	NA	bathy	microbial community	microbial community
released by JGI	SRR6217760	NA	NA	bathy	microbial community	microbial community
released by JGI	SRR6217786	NA	NA	bathy	microbial community	microbial community
released by JGI	SRR6217951	NA	NA	bathy	microbial community	microbial community
released by JGI	SRR6218411	NA	NA	bathy	microbial community	microbial community
released by JGI	SRR6218633	NA	NA	bathy	microbial community	microbial community

## Sheet: Metaproteome
sample	Lat	Lon	depth	layer	type	region	station	[>0.8um]	[0.2-0.8um]	filtration volumn(L)
sample22	45	-126	2000	Bathy	Metaproteome	NPO	ST7-2000m	√	√	200
sample12	45	-129	200	Meso	Metaproteome	NPO	ST10-200m	√	√	100
sample15	45	-134	600	Meso	Metaproteome	NPO	ST15-600m	√	√	150
sample16	45	-135	1000	Bathy	Metaproteome	NPO	ST16-1000m	√	√	150
sample18	45	-136	1500	Bathy	Metaproteome	NPO	ST17-1500m	√	√	150
sample13	45	-137	75	Epi	Metaproteome	NPO	ST13-75m	√	√	100
sample1	23.55	-48.08	2000	Bathy	Metaproteome	ALT	A1	√	√	200
sample2	15.89	-68.91	2000	Bathy	Metaproteome	ALT	A3	√	√	200
sample3	10.34	-36.96	2000	Bathy	Metaproteome	ALT	A5	√	√	200
sample8	-50.6835	68.0621	1500	Bathy	Metaproteome	SO	M3-1500m	√	√	240
sample6	-50.616	72.0011	400	Meso	Metaproteome	SO	M2-400m	√	√	200
sample7	-50.616	72.0011	450	Meso	Metaproteome	SO	M2-450m	√	√	200
sample9	-52.6003	67.1997	3500	Bathy	Metaproteome	SO	M4-3500m	√	√	350
sample10	-52.6003	67.1997	4000	Bathy	Metaproteome	SO	M4-4000m	√	√	350
sample4	-17.48	-149.83	5	Epi	Metaproteome	SPO	BR	√	√	100
sample5	-17.48	-148.84	5	Epi	Metaproteome	SPO	CH	√	√	100
sample11	-17.46	-149.84	5	Epi	Metaproteome	SPO	OO	√	√	100
sample20	0	180	100	Epi	Metaproteome	WPO	ST6-100m	√	√	100
sample21	0	180	400	Meso	Metaproteome	WPO	ST6-400m	√	√	100
sample17	50	179.55	500	Meso	Metaproteome	WPO	ST16-500m		√	220
sample14	45	178.75	2000	Bathy	Metaproteome	WPO	ST14-2000m		√	400
sample19	-10.33	-176.48	2000	Bathy	Metaproteome	WPO	ST4-2000m		√	400
