# Supplementary material for: Substrate uptake patterns shape niche separation in marine prokaryotic microbiome
Source: Sci Adv. 2024 May 15;10(20):eadn5143. doi: 10.1126/sciadv.adn5143 (PMC11095472; doi:10.1126/sciadv.adn5143)
Supplement: Supplementary file 2 — Dataset S1 to S5 [file sciadv.adn5143_dataset_s1_to_s5.zip › SupplementaryDataset2.csv]

func	omics	layer	taxon	mean	sd
ABC	Metagenome	Bathy	Acidobacteria	0.427386967184687	0.169448051666851
ABC	Metagenome	Bathy	Actinobacteria	6.53989750943784	8.19304334782503
ABC	Metagenome	Bathy	Alphaproteobacteria	41.1596888132906	9.95289695705351
ABC	Metagenome	Bathy	Bacteroidetes	2.2977619772476	0.823775567318776
ABC	Metagenome	Bathy	Ca.phylum	2.24353286882868	1.5688316766137
ABC	Metagenome	Bathy	Chloroflexi	3.01070027600264	2.67828548998465
ABC	Metagenome	Bathy	Cyanobacteria	0.346227011554349	1.13300531015932
ABC	Metagenome	Bathy	Euryarchaeota	0.511372302699919	0.585226325708473
ABC	Metagenome	Bathy	Gammaproteobacteria	9.84287225431225	4.48944818279422
ABC	Metagenome	Bathy	Nitrospinae	1.48785636361414	0.35667038984518
ABC	Metagenome	Bathy	Others	13.9833588160943	8.49101028451159
ABC	Metagenome	Bathy	Planctomycetes	0.834228743559017	0.325747037702046
ABC	Metagenome	Bathy	Thaumarchaeota	3.93131476954356	4.01610032368703
ABC	Metagenome	Bathy	Uncl_Archaea	0.424095873060609	0.421573690812719
ABC	Metagenome	Bathy	Uncl_Bacteria	11.4788775472196	2.95883994578866
ABC	Metagenome	Bathy	Verrucomicrobia	1.48082790635015	0.432592305573467
ABC	Metagenome	Epi	Acidobacteria	0.0197681829629648	0.0394875164370521
ABC	Metagenome	Epi	Actinobacteria	3.77633782165004	1.66307856565202
ABC	Metagenome	Epi	Alphaproteobacteria	41.5814213693955	5.41181370637666
ABC	Metagenome	Epi	Bacteroidetes	4.05436426232245	2.42006003594641
ABC	Metagenome	Epi	Ca.phylum	1.69208641221115	1.04110397236255
ABC	Metagenome	Epi	Chloroflexi	0.600336564330659	0.679928108492833
ABC	Metagenome	Epi	Cyanobacteria	7.50647284126487	5.49017530284101
ABC	Metagenome	Epi	Euryarchaeota	0.359694441413674	0.255238613436695
ABC	Metagenome	Epi	Gammaproteobacteria	6.7008067122275	3.62437765046664
ABC	Metagenome	Epi	Nitrospinae	0.166254791268284	0.466638857121489
ABC	Metagenome	Epi	Others	13.4576185221259	3.33688721773781
ABC	Metagenome	Epi	Planctomycetes	0.189543818587266	0.445265312405878
ABC	Metagenome	Epi	Thaumarchaeota	0.816329931401812	1.6681650604996
ABC	Metagenome	Epi	Uncl_Archaea	0.938591067157876	0.59185698568332
ABC	Metagenome	Epi	Uncl_Bacteria	17.4571370750597	3.01788101126308
ABC	Metagenome	Epi	Verrucomicrobia	0.683236186620323	0.507518835740222
ABC	Metagenome	Meso	Acidobacteria	0.379444520227987	0.238676198491547
ABC	Metagenome	Meso	Actinobacteria	3.55202849782077	1.94749718017708
ABC	Metagenome	Meso	Alphaproteobacteria	26.8798894117761	7.7009938687988
ABC	Metagenome	Meso	Bacteroidetes	2.13876875112636	1.07300810781471
ABC	Metagenome	Meso	Ca.phylum	3.60135470634468	2.03895217512067
ABC	Metagenome	Meso	Chloroflexi	3.01145955876115	1.52268296897771
ABC	Metagenome	Meso	Cyanobacteria	0.955444692129056	1.98290809382998
ABC	Metagenome	Meso	Euryarchaeota	0.826972817560032	0.297439816448814
ABC	Metagenome	Meso	Gammaproteobacteria	10.7315872472887	4.65697216805728
ABC	Metagenome	Meso	Nitrospinae	1.00301888520749	0.904429733282548
ABC	Metagenome	Meso	Others	14.2154223404373	2.99453061767895
ABC	Metagenome	Meso	Planctomycetes	1.09929422905143	1.17653879879931
ABC	Metagenome	Meso	Thaumarchaeota	10.6592302354953	4.71579482149206
ABC	Metagenome	Meso	Uncl_Archaea	1.39738739746223	0.47048782372808
ABC	Metagenome	Meso	Uncl_Bacteria	18.5145347506697	2.43319590048603
ABC	Metagenome	Meso	Verrucomicrobia	1.03416195864161	0.561161963957239
ABC	Metatranscriptome	Bathy	Acidobacteria	0.00385499255817251	0.00618850092931375
ABC	Metatranscriptome	Bathy	Actinobacteria	1.54595493864304	4.07416473487017
ABC	Metatranscriptome	Bathy	Alphaproteobacteria	57.1162563354076	7.57612918525324
ABC	Metatranscriptome	Bathy	Bacteroidetes	7.7224290407381	3.43957654745137
ABC	Metatranscriptome	Bathy	Ca.phylum	0.0125879621390132	0.0127300606293327
ABC	Metatranscriptome	Bathy	Chloroflexi	0.151531641591501	0.197053318001496
ABC	Metatranscriptome	Bathy	Cyanobacteria	0.00649417777335759	0.010129902509887
ABC	Metatranscriptome	Bathy	Euryarchaeota	0.00363337105707534	0.00461227179668328
ABC	Metatranscriptome	Bathy	Gammaproteobacteria	2.76260898413474	4.67548881546807
ABC	Metatranscriptome	Bathy	Nitrospinae	0.0303084454379871	0.0197175762264466
ABC	Metatranscriptome	Bathy	Others	0.741030667333641	2.97263212051267
ABC	Metatranscriptome	Bathy	Planctomycetes	0.006209730326918	0.00770108384685743
ABC	Metatranscriptome	Bathy	Thaumarchaeota	0.0026960344386933	0.0040019752318907
ABC	Metatranscriptome	Bathy	Uncl_Archaea	0.0237268899359755	0.0547128473381976
ABC	Metatranscriptome	Bathy	Uncl_Bacteria	22.0884900389098	6.02743870954814
ABC	Metatranscriptome	Bathy	Verrucomicrobia	7.78311718135379	1.96606421299417
ABC	Metatranscriptome	Epi	Acidobacteria	0.0085798069532617	0.00831935578329858
ABC	Metatranscriptome	Epi	Actinobacteria	6.48920287737375	5.55845427848475
ABC	Metatranscriptome	Epi	Alphaproteobacteria	66.0291375247148	11.0616602812574
ABC	Metatranscriptome	Epi	Bacteroidetes	1.3586763724313	1.42239614034917
ABC	Metatranscriptome	Epi	Ca.phylum	0.737752068232105	0.537853045247469
ABC	Metatranscriptome	Epi	Chloroflexi	0.446306001564562	0.855946982939508
ABC	Metatranscriptome	Epi	Cyanobacteria	2.12513769160787	1.67133043420354
ABC	Metatranscriptome	Epi	Euryarchaeota	0.201507072995614	0.27409564848384
ABC	Metatranscriptome	Epi	Gammaproteobacteria	6.51934799215888	7.32920995058088
ABC	Metatranscriptome	Epi	Nitrospinae	0.11015628020273	0.236799600647608
ABC	Metatranscriptome	Epi	Others	8.04520004560947	4.85439428099203
ABC	Metatranscriptome	Epi	Planctomycetes	0.0416517062893966	0.032477045492876
ABC	Metatranscriptome	Epi	Thaumarchaeota	0.283543606712293	0.729631083720039
ABC	Metatranscriptome	Epi	Uncl_Archaea	0.53187084040142	0.512020790626425
ABC	Metatranscriptome	Epi	Uncl_Bacteria	6.84651262483738	2.49329875199994
ABC	Metatranscriptome	Epi	Verrucomicrobia	0.233463384281819	0.276105240433987
ABC	Metatranscriptome	Meso	Acidobacteria	0.0599295719994075	0.0604066685616686
ABC	Metatranscriptome	Meso	Actinobacteria	6.50319478274419	11.2537672959825
ABC	Metatranscriptome	Meso	Alphaproteobacteria	58.3649417673164	16.0127250926876
ABC	Metatranscriptome	Meso	Bacteroidetes	0.684021980193429	0.388747110842468
ABC	Metatranscriptome	Meso	Ca.phylum	0.646735492676267	0.861681101764336
ABC	Metatranscriptome	Meso	Chloroflexi	2.12026266446323	1.57561154534024
ABC	Metatranscriptome	Meso	Cyanobacteria	0.0953015214417347	0.0480742479269819
ABC	Metatranscriptome	Meso	Euryarchaeota	0.145619613408021	0.0986559808932936
ABC	Metatranscriptome	Meso	Gammaproteobacteria	16.3806541779113	14.2180801976436
ABC	Metatranscriptome	Meso	Nitrospinae	0.716868070922227	1.12752910348133
ABC	Metatranscriptome	Meso	Others	4.29051549086264	2.92180104616551
ABC	Metatranscriptome	Meso	Planctomycetes	0.234644860915185	0.710112964655708
ABC	Metatranscriptome	Meso	Thaumarchaeota	0.360900677975579	0.382468530857594
ABC	Metatranscriptome	Meso	Uncl_Archaea	1.09002048369135	1.23168703215812
ABC	Metatranscriptome	Meso	Uncl_Bacteria	8.20719412349986	3.4140416659022
ABC	Metatranscriptome	Meso	Verrucomicrobia	0.0991947199791339	0.0934779959584225
ABC	Metaproteome(FL)	Bathy	Acidobacteria	0.484597916568461	0.567912074448058
ABC	Metaproteome(FL)	Bathy	Actinobacteria	5.10721858746091	4.73403862478824
ABC	Metaproteome(FL)	Bathy	Alphaproteobacteria	19.2256345096965	6.52581348009218
ABC	Metaproteome(FL)	Bathy	Bacteroidetes	1.07718616796368	1.74278065308824
ABC	Metaproteome(FL)	Bathy	Ca.phylum	0.17448644853444	0.165134112678
ABC	Metaproteome(FL)	Bathy	Chloroflexi	4.0013050571604	2.21209795685519
ABC	Metaproteome(FL)	Bathy	Cyanobacteria	3.37963668966063	3.04646744341807
ABC	Metaproteome(FL)	Bathy	Euryarchaeota	7.36437861537835	11.1856310346056
ABC	Metaproteome(FL)	Bathy	Gammaproteobacteria	15.8983155251195	8.96795613958578
ABC	Metaproteome(FL)	Bathy	Nitrospinae	0.455305885435381	0.36258865645925
ABC	Metaproteome(FL)	Bathy	Others	18.341423912233	12.2610645159121
ABC	Metaproteome(FL)	Bathy	Planctomycetes	0.21606876253275	0.243426522902674
ABC	Metaproteome(FL)	Bathy	Thaumarchaeota	0.264480994113587	0.282352902685041
ABC	Metaproteome(FL)	Bathy	Uncl_Archaea	0.867136206054834	0.723301499312672
ABC	Metaproteome(FL)	Bathy	Uncl_Bacteria	23.6061623567653	9.06966119951026
ABC	Metaproteome(FL)	Bathy	Verrucomicrobia	0.230951210996603	0.20883765398776
ABC	Metaproteome(FL)	Epi	Acidobacteria	0.205396366508851	0.148556783213397
ABC	Metaproteome(FL)	Epi	Actinobacteria	2.94754423964023	1.76637274658128
ABC	Metaproteome(FL)	Epi	Alphaproteobacteria	23.6249967443275	13.372275845871
ABC	Metaproteome(FL)	Epi	Bacteroidetes	12.5864314591927	14.6664368486809
ABC	Metaproteome(FL)	Epi	Ca.phylum	0.178467885283527	0.282092493024358
ABC	Metaproteome(FL)	Epi	Chloroflexi	3.63653175424372	3.08041812476609
ABC	Metaproteome(FL)	Epi	Cyanobacteria	8.6338336037462	9.68582351147914
ABC	Metaproteome(FL)	Epi	Euryarchaeota	4.15647121178016	4.155498251869
ABC	Metaproteome(FL)	Epi	Gammaproteobacteria	11.3798943736966	3.96800939620281
ABC	Metaproteome(FL)	Epi	Nitrospinae	0.094345965703865	0.129004408162767
ABC	Metaproteome(FL)	Epi	Others	8.42780915865868	3.12386625514106
ABC	Metaproteome(FL)	Epi	Planctomycetes	0.0209924456412961
ABC	Metaproteome(FL)	Epi	Thaumarchaeota	0.552712250137389	1.42568311460465
ABC	Metaproteome(FL)	Epi	Uncl_Archaea	0.749118203325295	0.374363819796843
ABC	Metaproteome(FL)	Epi	Uncl_Bacteria	23.1015544960254	10.8848124536815
ABC	Metaproteome(FL)	Epi	Verrucomicrobia	0.119016408260301	0.0561382714449525
ABC	Metaproteome(FL)	Meso	Acidobacteria	0.260272163605922	0.559151218073685
ABC	Metaproteome(FL)	Meso	Actinobacteria	5.24169830179024	2.35583998990968
ABC	Metaproteome(FL)	Meso	Alphaproteobacteria	20.0264758434518	5.48356786852528
ABC	Metaproteome(FL)	Meso	Bacteroidetes	1.3298522785879	2.94236470743671
ABC	Metaproteome(FL)	Meso	Ca.phylum	0.25447424983024	0.143002332775562
ABC	Metaproteome(FL)	Meso	Chloroflexi	1.66892923126661	0.76112106587171
ABC	Metaproteome(FL)	Meso	Cyanobacteria	1.73642823905842	1.44447788315248
ABC	Metaproteome(FL)	Meso	Euryarchaeota	3.62184993127842	3.31882348267797
ABC	Metaproteome(FL)	Meso	Gammaproteobacteria	18.3237741343595	9.20340315283385
ABC	Metaproteome(FL)	Meso	Nitrospinae	0.157138421077694	0.28255649733127
ABC	Metaproteome(FL)	Meso	Others	21.1784136474688	10.9863963962658
ABC	Metaproteome(FL)	Meso	Planctomycetes	0.0210881641858927	0.0347627303821303
ABC	Metaproteome(FL)	Meso	Thaumarchaeota	0.185766317835911	0.36718317489299
ABC	Metaproteome(FL)	Meso	Uncl_Archaea	1.37229320541159	0.420862992183705
ABC	Metaproteome(FL)	Meso	Uncl_Bacteria	24.7100679276778	8.5380719478866
ABC	Metaproteome(FL)	Meso	Verrucomicrobia	0.0761486231222706	0.103405364948903
ABC	Metaproteome(PA)	Bathy	Acidobacteria	0.341684879417785	0.358764022457709
ABC	Metaproteome(PA)	Bathy	Actinobacteria	0.34658801412574	0.229418563764285
ABC	Metaproteome(PA)	Bathy	Alphaproteobacteria	12.7012265341386	6.85372411478176
ABC	Metaproteome(PA)	Bathy	Bacteroidetes	6.00268524261159	6.70179780512726
ABC	Metaproteome(PA)	Bathy	Ca.phylum	0.0875619703929874	0.0938072900442198
ABC	Metaproteome(PA)	Bathy	Chloroflexi	1.15696823235016	1.20911116169127
ABC	Metaproteome(PA)	Bathy	Cyanobacteria	2.49200142259646	2.88365405978824
ABC	Metaproteome(PA)	Bathy	Euryarchaeota	34.5072342235785	23.0971085559639
ABC	Metaproteome(PA)	Bathy	Gammaproteobacteria	13.3552137788809	14.9554593346957
ABC	Metaproteome(PA)	Bathy	Nitrospinae	0.00935932005353201	0.00374834292136802
ABC	Metaproteome(PA)	Bathy	Others	10.3138584727202	11.8374338609555
ABC	Metaproteome(PA)	Bathy	Planctomycetes	0.051292475534911	0.0832962453310405
ABC	Metaproteome(PA)	Bathy	Thaumarchaeota	0.022699027310868	0.0242831853634835
ABC	Metaproteome(PA)	Bathy	Uncl_Archaea	0.847713706428304	0.954992841372803
ABC	Metaproteome(PA)	Bathy	Uncl_Bacteria	22.9238032966395	17.6930121353292
ABC	Metaproteome(PA)	Bathy	Verrucomicrobia	0.00750567358277282	0.00300597033579038
ABC	Metaproteome(PA)	Epi	Acidobacteria	0.195050935902755	0.162249268486295
ABC	Metaproteome(PA)	Epi	Actinobacteria	1.23517686086734	0.712158837562317
ABC	Metaproteome(PA)	Epi	Alphaproteobacteria	19.4888841536832	6.19670918333422
ABC	Metaproteome(PA)	Epi	Bacteroidetes	2.07253501426896	1.60453095159638
ABC	Metaproteome(PA)	Epi	Ca.phylum	0.6228844637247	0.36498715300696
ABC	Metaproteome(PA)	Epi	Chloroflexi	1.3926338631413	1.01843730867935
ABC	Metaproteome(PA)	Epi	Cyanobacteria	22.1334314233521	10.3501460658537
ABC	Metaproteome(PA)	Epi	Euryarchaeota	9.62764260087656	17.5398879544291
ABC	Metaproteome(PA)	Epi	Gammaproteobacteria	6.59751133066551	3.44636025326176
ABC	Metaproteome(PA)	Epi	Nitrospinae	0.456774259237893	0.426063425922557
ABC	Metaproteome(PA)	Epi	Others	5.52128101956758	2.33939787550324
ABC	Metaproteome(PA)	Epi	Planctomycetes	0.147670149612411	0.153713794417922
ABC	Metaproteome(PA)	Epi	Thaumarchaeota	0.0446204942851717	0.0368264314851459
ABC	Metaproteome(PA)	Epi	Uncl_Archaea	0.842197964489897	0.690215461790499
ABC	Metaproteome(PA)	Epi	Uncl_Bacteria	30.3845722765084	7.05712041833056
ABC	Metaproteome(PA)	Epi	Verrucomicrobia	0.284602840651749	0.341720672165118
ABC	Metaproteome(PA)	Meso	Actinobacteria	1.07063129471616	0.303732305209401
ABC	Metaproteome(PA)	Meso	Alphaproteobacteria	13.1504011362682	10.5743875094232
ABC	Metaproteome(PA)	Meso	Bacteroidetes	5.51765424602828	7.71392627407714
ABC	Metaproteome(PA)	Meso	Ca.phylum	0.485428366984669	0.285385846371322
ABC	Metaproteome(PA)	Meso	Chloroflexi	1.23858946521152	1.07408205905476
ABC	Metaproteome(PA)	Meso	Cyanobacteria	5.96743713087517	7.38570877308152
ABC	Metaproteome(PA)	Meso	Euryarchaeota	32.7506863748173	33.6956866138137
ABC	Metaproteome(PA)	Meso	Gammaproteobacteria	7.04124759231039	6.30921467638652
ABC	Metaproteome(PA)	Meso	Others	7.11488952546901	6.19530385069794
ABC	Metaproteome(PA)	Meso	Thaumarchaeota	0.423213199894468	0.211388728826907
ABC	Metaproteome(PA)	Meso	Uncl_Archaea	1.81355388476484	1.54322968717668
ABC	Metaproteome(PA)	Meso	Uncl_Bacteria	35.1539871806338	22.0119260732276
TonB	Metagenome	Bathy	Acidobacteria	0.653130286529146	0.348699228020787
TonB	Metagenome	Bathy	Actinobacteria	0.0537159433016087	0.0473282567028157
TonB	Metagenome	Bathy	Alphaproteobacteria	35.7644359327699	15.7176271170267
TonB	Metagenome	Bathy	Bacteroidetes	14.4584322560516	3.13902847176046
TonB	Metagenome	Bathy	Ca.phylum	3.79054170161206	4.10911129690852
TonB	Metagenome	Bathy	Chloroflexi	0.359745821957251	0.354802389302208
TonB	Metagenome	Bathy	Cyanobacteria	0.098396737638692	0.408054987997965
TonB	Metagenome	Bathy	Euryarchaeota	0.0958823482195047	0.100401202629867
TonB	Metagenome	Bathy	Gammaproteobacteria	27.2096903382966	10.710200024288
TonB	Metagenome	Bathy	Nitrospinae	0.0756506415418688	0.061731098318765
TonB	Metagenome	Bathy	Others	4.90526914523904	1.79166993872136
TonB	Metagenome	Bathy	Planctomycetes	0.137095567094784	0.0542525090679834
TonB	Metagenome	Bathy	Thaumarchaeota	0.207731423718971	0.229807548806993
TonB	Metagenome	Bathy	Uncl_Archaea	0.0136938961032566	0.0180115269595204
TonB	Metagenome	Bathy	Uncl_Bacteria	11.8701648457339	4.6101248728198
TonB	Metagenome	Bathy	Verrucomicrobia	0.312798723601914	0.197984382523858
TonB	Metagenome	Epi	Acidobacteria	0.095627514234185	0.104225686875533
TonB	Metagenome	Epi	Actinobacteria	0.164408528632881	0.134931653359142
TonB	Metagenome	Epi	Alphaproteobacteria	12.8042385149156	3.14289249195771
TonB	Metagenome	Epi	Bacteroidetes	22.3995525251477	6.74215787491405
TonB	Metagenome	Epi	Ca.phylum	2.70794661147404	3.18321204032748
TonB	Metagenome	Epi	Chloroflexi	0.0776680020792979	0.111104191828078
TonB	Metagenome	Epi	Cyanobacteria	2.82410576751206	1.99222778173395
TonB	Metagenome	Epi	Euryarchaeota	0.317834590573138	0.180146719677611
TonB	Metagenome	Epi	Gammaproteobacteria	30.5913594746319	5.99965589183237
TonB	Metagenome	Epi	Nitrospinae	0.0848041070039531	0.273816184033782
TonB	Metagenome	Epi	Others	6.74963152825533	2.06135278569406
TonB	Metagenome	Epi	Planctomycetes	0.17932365074904	0.830378895751248
TonB	Metagenome	Epi	Thaumarchaeota	0.0473834780537782	0.0738042996404509
TonB	Metagenome	Epi	Uncl_Archaea	0.0959837107172903	0.0665924089266297
TonB	Metagenome	Epi	Uncl_Bacteria	20.3011954991333	4.92550544895854
TonB	Metagenome	Epi	Verrucomicrobia	0.566116391013651	0.398591777944882
TonB	Metagenome	Meso	Acidobacteria	0.696616345280499	0.588585469254474
TonB	Metagenome	Meso	Actinobacteria	0.0451099388699748	0.0403960650224468
TonB	Metagenome	Meso	Alphaproteobacteria	15.4826111511569	7.31325977995101
TonB	Metagenome	Meso	Bacteroidetes	16.6622970644653	7.90352422347356
TonB	Metagenome	Meso	Ca.phylum	10.5764383966697	6.46300550548939
TonB	Metagenome	Meso	Chloroflexi	0.641529551989166	0.297132237399209
TonB	Metagenome	Meso	Cyanobacteria	0.373490586694289	0.468967441347137
TonB	Metagenome	Meso	Euryarchaeota	0.16445328376748	0.0864000737526623
TonB	Metagenome	Meso	Gammaproteobacteria	29.7774750116595	12.8964873992987
TonB	Metagenome	Meso	Nitrospinae	0.353873432463651	0.248838512800705
TonB	Metagenome	Meso	Others	5.55922263009758	1.80351249961481
TonB	Metagenome	Meso	Planctomycetes	1.32130663496331	2.18632160229691
TonB	Metagenome	Meso	Thaumarchaeota	0.507836543842477	0.181995850389008
TonB	Metagenome	Meso	Uncl_Archaea	0.0135671399051036	0.0126090462183637
TonB	Metagenome	Meso	Uncl_Bacteria	17.0900393126397	4.24067660979032
TonB	Metagenome	Meso	Verrucomicrobia	0.734132975535488	0.416803649797603
TonB	Metatranscriptome	Bathy	Acidobacteria	0.115783050715081	0.153149396529587
TonB	Metatranscriptome	Bathy	Actinobacteria	0.0169241243096139	0.0249596213283338
TonB	Metatranscriptome	Bathy	Alphaproteobacteria	3.97661141424779	3.88630630322351
TonB	Metatranscriptome	Bathy	Bacteroidetes	16.9130406299822	5.69942859023144
TonB	Metatranscriptome	Bathy	Ca.phylum	0.220278812356649	0.363340814705356
TonB	Metatranscriptome	Bathy	Chloroflexi	0.0178235085245711	0.0204917125857023
TonB	Metatranscriptome	Bathy	Cyanobacteria	0.0295654813223088	0.0610800502558642
TonB	Metatranscriptome	Bathy	Euryarchaeota	0.192820651984501	0.695914900036017
TonB	Metatranscriptome	Bathy	Gammaproteobacteria	24.9278989355122	8.70063314656263
TonB	Metatranscriptome	Bathy	Nitrospinae	0.00236797746824741	0.00312645669159381
TonB	Metatranscriptome	Bathy	Others	46.3728005327917	15.1247523603507
TonB	Metatranscriptome	Bathy	Planctomycetes	0.585484152815543	0.216113329844171
TonB	Metatranscriptome	Bathy	Thaumarchaeota	0.0023833518996086	0.00216294580710339
TonB	Metatranscriptome	Bathy	Uncl_Archaea	0.00315198679058543	0.00511985782886365
TonB	Metatranscriptome	Bathy	Uncl_Bacteria	6.60510362988763	8.87067840170038
TonB	Metatranscriptome	Bathy	Verrucomicrobia	0.0343871976270797	0.0583688074892286
TonB	Metatranscriptome	Epi	Acidobacteria	0.0762439092047932	0.138653708667678
TonB	Metatranscriptome	Epi	Actinobacteria	0.126643812947508	0.419130523195225
TonB	Metatranscriptome	Epi	Alphaproteobacteria	8.32143596482625	5.14333658438648
TonB	Metatranscriptome	Epi	Bacteroidetes	17.0014184804773	9.48954972005507
TonB	Metatranscriptome	Epi	Ca.phylum	2.13932584434437	1.37661995823434
TonB	Metatranscriptome	Epi	Chloroflexi	0.0175281970919498	0.0225496603308143
TonB	Metatranscriptome	Epi	Cyanobacteria	4.54818986778516	7.75591963474674
TonB	Metatranscriptome	Epi	Euryarchaeota	0.422522129831654	1.02185918072315
TonB	Metatranscriptome	Epi	Gammaproteobacteria	46.2341144794257	9.54294188553778
TonB	Metatranscriptome	Epi	Nitrospinae	0.0161497946508412	0.0630420671789189
TonB	Metatranscriptome	Epi	Others	4.08023658038804	1.804451817061
TonB	Metatranscriptome	Epi	Planctomycetes	0.010022631483645	0.0191164007288423
TonB	Metatranscriptome	Epi	Thaumarchaeota	0.00443936240075414	0.00389495141923452
TonB	Metatranscriptome	Epi	Uncl_Archaea	0.0308250390744955	0.0359298497760064
TonB	Metatranscriptome	Epi	Uncl_Bacteria	16.4853335088362	4.14289988866953
TonB	Metatranscriptome	Epi	Verrucomicrobia	0.505181996166111	0.518619620228277
TonB	Metatranscriptome	Meso	Acidobacteria	0.454547612863086	0.406962005548655
TonB	Metatranscriptome	Meso	Actinobacteria	0.646469247448326	2.3457304052984
TonB	Metatranscriptome	Meso	Alphaproteobacteria	13.9720752531044	12.394627632903
TonB	Metatranscriptome	Meso	Bacteroidetes	8.24535080880969	8.80656184014915
TonB	Metatranscriptome	Meso	Ca.phylum	2.41138537525695	2.93880266531808
TonB	Metatranscriptome	Meso	Chloroflexi	0.0877621431217108	0.106207045835067
TonB	Metatranscriptome	Meso	Cyanobacteria	0.0460323832878752	0.061184666788204
TonB	Metatranscriptome	Meso	Euryarchaeota	0.0643860706023328	0.0451670882934861
TonB	Metatranscriptome	Meso	Gammaproteobacteria	51.337142069667	12.8875514068128
TonB	Metatranscriptome	Meso	Nitrospinae	0.0345000477964344	0.101364972419907
TonB	Metatranscriptome	Meso	Others	1.81869806700444	1.04315636576538
TonB	Metatranscriptome	Meso	Planctomycetes	0.43500910685565	1.87831847551131
TonB	Metatranscriptome	Meso	Thaumarchaeota	0.0345983296590895	0.0670061061424506
TonB	Metatranscriptome	Meso	Uncl_Archaea	0.00806789725289442	0.0109477844982624
TonB	Metatranscriptome	Meso	Uncl_Bacteria	20.1867954571863	8.39941443453441
TonB	Metatranscriptome	Meso	Verrucomicrobia	0.246696644417035	0.200382228333138
TonB	Metaproteome(FL)	Bathy	Acidobacteria	0.0208695538833965	0.0196768404456162
TonB	Metaproteome(FL)	Bathy	Alphaproteobacteria	16.6280747598879	9.50257139919075
TonB	Metaproteome(FL)	Bathy	Bacteroidetes	8.92541409744443	6.37239385893614
TonB	Metaproteome(FL)	Bathy	Ca.phylum	1.65059659912831	1.43090999462346
TonB	Metaproteome(FL)	Bathy	Chloroflexi	0.0208242068417708	0.0129258182815835
TonB	Metaproteome(FL)	Bathy	Cyanobacteria	0.0423667660415824	0.0390859870416205
TonB	Metaproteome(FL)	Bathy	Euryarchaeota	0.83287196876878	1.61918906178985
TonB	Metaproteome(FL)	Bathy	Gammaproteobacteria	37.2986140471239	10.7514575289595
TonB	Metaproteome(FL)	Bathy	Others	3.62681960936352	2.59696603846787
TonB	Metaproteome(FL)	Bathy	Uncl_Archaea	0.129416419745856	0.0357452390639392
TonB	Metaproteome(FL)	Bathy	Uncl_Bacteria	29.7972211615978	14.5639225761048
TonB	Metaproteome(FL)	Bathy	Verrucomicrobia	1.12425522523375	0.771751195500729
TonB	Metaproteome(FL)	Epi	Acidobacteria	0.0394996374475901	0.0686632245951759
TonB	Metaproteome(FL)	Epi	Alphaproteobacteria	10.3658609387723	5.54480437304592
TonB	Metaproteome(FL)	Epi	Bacteroidetes	17.2336971478364	8.65638479571245
TonB	Metaproteome(FL)	Epi	Ca.phylum	1.01865921194454	0.576867306088402
TonB	Metaproteome(FL)	Epi	Cyanobacteria	0.188176920801804	0.262567488016748
TonB	Metaproteome(FL)	Epi	Euryarchaeota	0.628094696854728	0.476616113457412
TonB	Metaproteome(FL)	Epi	Gammaproteobacteria	40.0674141315286	9.32667372172458
TonB	Metaproteome(FL)	Epi	Others	3.49754540578392	1.99359694948257
TonB	Metaproteome(FL)	Epi	Uncl_Archaea	0.122835761186016	0.176906601972989
TonB	Metaproteome(FL)	Epi	Uncl_Bacteria	24.9637516871672	8.56417250448862
TonB	Metaproteome(FL)	Epi	Verrucomicrobia	1.93544865638551	1.16993775928432
TonB	Metaproteome(FL)	Meso	Acidobacteria	0.0324062991380118	0.0359732433952731
TonB	Metaproteome(FL)	Meso	Alphaproteobacteria	17.2918446627077	8.25600910236719
TonB	Metaproteome(FL)	Meso	Bacteroidetes	9.16581305954667	3.98773052437219
TonB	Metaproteome(FL)	Meso	Ca.phylum	2.51500829185448	0.880730031561243
TonB	Metaproteome(FL)	Meso	Chloroflexi	0.00293254108757601	0.000258126836749563
TonB	Metaproteome(FL)	Meso	Cyanobacteria	0.0971494252823518	0.122167260681316
TonB	Metaproteome(FL)	Meso	Euryarchaeota	0.598492633531263	0.528643178122067
TonB	Metaproteome(FL)	Meso	Gammaproteobacteria	30.1132039293503	6.00117674034632
TonB	Metaproteome(FL)	Meso	Others	7.70217019074692	3.45595234940768
TonB	Metaproteome(FL)	Meso	Uncl_Archaea	0.0755547850965804	0.0640238258977123
TonB	Metaproteome(FL)	Meso	Uncl_Bacteria	30.6423662435731	13.3224171172493
TonB	Metaproteome(FL)	Meso	Verrucomicrobia	1.80623114686847	1.36109738894629
TonB	Metaproteome(PA)	Bathy	Acidobacteria	0.0460064096199825	0.0826777572212886
TonB	Metaproteome(PA)	Bathy	Alphaproteobacteria	10.4481470959772	4.39870716761479
TonB	Metaproteome(PA)	Bathy	Bacteroidetes	11.8057295385384	5.82408820322117
TonB	Metaproteome(PA)	Bathy	Ca.phylum	1.82075723921117	0.977907684675266
TonB	Metaproteome(PA)	Bathy	Chloroflexi	0.045893845997793	0.0539471721286799
TonB	Metaproteome(PA)	Bathy	Cyanobacteria	0.12338092486128	0.203213610928271
TonB	Metaproteome(PA)	Bathy	Euryarchaeota	0.616873146058435	0.940732569011244
TonB	Metaproteome(PA)	Bathy	Gammaproteobacteria	38.5857565335953	18.6678192421116
TonB	Metaproteome(PA)	Bathy	Others	5.21489816563306	7.00877101665025
TonB	Metaproteome(PA)	Bathy	Uncl_Archaea	0.203561416755499	0.184245690672896
TonB	Metaproteome(PA)	Bathy	Uncl_Bacteria	34.019713772901	11.7614838755914
TonB	Metaproteome(PA)	Bathy	Verrucomicrobia	1.36108063225605	2.63975244064389
TonB	Metaproteome(PA)	Epi	Acidobacteria	0.097521970332801	0.114173259354958
TonB	Metaproteome(PA)	Epi	Alphaproteobacteria	20.3229885258089	9.87032550943553
TonB	Metaproteome(PA)	Epi	Bacteroidetes	10.9357616575569	4.2255774167527
TonB	Metaproteome(PA)	Epi	Ca.phylum	2.57487450590072	6.49786398333636
TonB	Metaproteome(PA)	Epi	Chloroflexi	0.0513530089549355	0.0147467732062517
TonB	Metaproteome(PA)	Epi	Cyanobacteria	0.144039522459894	0.118325555590706
TonB	Metaproteome(PA)	Epi	Euryarchaeota	0.323249148402715	0.364923382571929
TonB	Metaproteome(PA)	Epi	Gammaproteobacteria	33.503308852645	7.2235578087251
TonB	Metaproteome(PA)	Epi	Others	8.09206541873323	5.53700834444603
TonB	Metaproteome(PA)	Epi	Uncl_Archaea	0.264715952371001	0.357140630200677
TonB	Metaproteome(PA)	Epi	Uncl_Bacteria	23.3935679354441	9.58468225296352
TonB	Metaproteome(PA)	Epi	Verrucomicrobia	0.49932475240594	0.262182148381841
TonB	Metaproteome(PA)	Meso	Acidobacteria	0.0081367682264002	0.0061637330636501
TonB	Metaproteome(PA)	Meso	Alphaproteobacteria	11.7944276446048	6.31775546496871
TonB	Metaproteome(PA)	Meso	Bacteroidetes	6.81509001312845	5.15755599645358
TonB	Metaproteome(PA)	Meso	Ca.phylum	1.69032864687476	1.19336766077569
TonB	Metaproteome(PA)	Meso	Cyanobacteria	0.469455533470739	0.634001683738511
TonB	Metaproteome(PA)	Meso	Euryarchaeota	1.57328997342624	2.33995637401066
TonB	Metaproteome(PA)	Meso	Gammaproteobacteria	37.2194772164467	15.733176286824
TonB	Metaproteome(PA)	Meso	Others	16.6342582452366	25.628344620496
TonB	Metaproteome(PA)	Meso	Uncl_Archaea	0.212008773105287	0.00968158816931774
TonB	Metaproteome(PA)	Meso	Uncl_Bacteria	26.8765842607948	12.1765210347144
TonB	Metaproteome(PA)	Meso	Verrucomicrobia	0.739221493366854	0.81334822344155
