# Supplementary material for: Substrate uptake patterns shape niche separation in marine prokaryotic microbiome
Source: Sci Adv. 2024 May 15;10(20):eadn5143. doi: 10.1126/sciadv.adn5143 (PMC11095472; doi:10.1126/sciadv.adn5143)
Supplement: Supplementary file 2 — Dataset S1 to S5 [file sciadv.adn5143_dataset_s1_to_s5.zip › SupplementaryDataset3.csv]

func	omics	layer	category	mean	sd
ABC	Metagenome	Bathy	Amino Acid	38.2510711	18.50738399
ABC	Metagenome	Bathy	Bile Acid	0.002535026
ABC	Metagenome	Bathy	C4-Dicarboxylate	2.480947528	1.195385579
ABC	Metagenome	Bathy	Choline	0.027852358	0.02532688
ABC	Metagenome	Bathy	Exporter	0.53625917	0.271572626
ABC	Metagenome	Bathy	Glycine Betaine	0.240703577	0.104921223
ABC	Metagenome	Bathy	Metal	15.39817631	11.28025026
ABC	Metagenome	Bathy	Nitrate/Nitrite	0.425010747	0.275042505
ABC	Metagenome	Bathy	Peptide	9.177619704	3.55640408
ABC	Metagenome	Bathy	Phosphorus	21.23490682	7.040424279
ABC	Metagenome	Bathy	Polyamine	2.978563011	3.162019032
ABC	Metagenome	Bathy	Riboflavin	0.005583036	0.00757171
ABC	Metagenome	Bathy	Sugar	2.691581166	1.176480839
ABC	Metagenome	Bathy	Sulfur/Sulfonate	2.050677501	1.054549971
ABC	Metagenome	Bathy	Taurine	0.563389911	0.385863611
ABC	Metagenome	Bathy	Thiamine	0.266361489	0.158489974
ABC	Metagenome	Bathy	Urea	0.431622624	0.268154558
ABC	Metagenome	Epi	Amino Acid	34.22453212	5.339919853
ABC	Metagenome	Epi	Bile Acid	0.002074055	0.003428492
ABC	Metagenome	Epi	C4-Dicarboxylate	1.41012584	1.22972823
ABC	Metagenome	Epi	Choline	0.001201691	0.001782872
ABC	Metagenome	Epi	Exporter	0.522613417	0.158606241
ABC	Metagenome	Epi	Fatty Acid	0.001022615	0.001086358
ABC	Metagenome	Epi	Glycine Betaine	0.260947787	0.137568579
ABC	Metagenome	Epi	Metal	17.80818963	6.146967176
ABC	Metagenome	Epi	Nitrate/Nitrite	0.095215756	0.076247031
ABC	Metagenome	Epi	Peptide	5.422843842	1.695354608
ABC	Metagenome	Epi	Phosphorus	18.11874975	6.863536259
ABC	Metagenome	Epi	Polyamine	5.801210331	5.934968343
ABC	Metagenome	Epi	Riboflavin	0.0106272	0.020703395
ABC	Metagenome	Epi	Sugar	5.958285508	2.214938891
ABC	Metagenome	Epi	Sulfur/Sulfonate	1.101945764	1.020187507
ABC	Metagenome	Epi	Taurine	2.490194968	0.812985015
ABC	Metagenome	Epi	Thiamine	0.497295853	0.289917913
ABC	Metagenome	Epi	Urea	0.256234927	0.229261416
ABC	Metagenome	Meso	Amino Acid	31.66502283	7.734927265
ABC	Metagenome	Meso	Bile Acid	0.008746347	0.010794312
ABC	Metagenome	Meso	C4-Dicarboxylate	1.984166313	0.647672754
ABC	Metagenome	Meso	Choline	0.003825784	0.003708131
ABC	Metagenome	Meso	Exporter	0.447970858	0.119444863
ABC	Metagenome	Meso	Fatty Acid	0.000290417
ABC	Metagenome	Meso	Glycine Betaine	0.694749105	0.211830729
ABC	Metagenome	Meso	Metal	7.919132703	3.252570291
ABC	Metagenome	Meso	Nitrate/Nitrite	0.252530593	0.152002386
ABC	Metagenome	Meso	Peptide	12.37887396	2.092752085
ABC	Metagenome	Meso	Phosphorus	23.5451901	6.645259156
ABC	Metagenome	Meso	Polyamine	5.156100994	5.221927021
ABC	Metagenome	Meso	Riboflavin	0.033597266	0.045338414
ABC	Metagenome	Meso	Sugar	3.458057438	0.673496542
ABC	Metagenome	Meso	Sulfur/Sulfonate	4.585126117	1.467474547
ABC	Metagenome	Meso	Taurine	1.585734748	0.501464562
ABC	Metagenome	Meso	Thiamine	0.289025352	0.196393516
ABC	Metagenome	Meso	Urea	0.559369875	0.342333894
ABC	Metatranscriptome	Bathy	Amino Acid	5.013807786	11.63627987
ABC	Metatranscriptome	Bathy	Bile Acid	0.000883812
ABC	Metatranscriptome	Bathy	C4-Dicarboxylate	1.58005924	2.340463446
ABC	Metatranscriptome	Bathy	Choline	0.011113432	0.013910523
ABC	Metatranscriptome	Bathy	Exporter	0.060115205	0.080073641
ABC	Metatranscriptome	Bathy	Glycine Betaine	0.095358219	0.186482344
ABC	Metatranscriptome	Bathy	Metal	39.30285531	16.30319221
ABC	Metatranscriptome	Bathy	Nitrate/Nitrite	0.189553599	0.288342259
ABC	Metatranscriptome	Bathy	Peptide	1.145088187	1.050673711
ABC	Metatranscriptome	Bathy	Phosphorus	45.82691815	14.47704749
ABC	Metatranscriptome	Bathy	Polyamine	0.779383078	1.098941765
ABC	Metatranscriptome	Bathy	Riboflavin	0.010393769	0.013607394
ABC	Metatranscriptome	Bathy	Sugar	0.432728239	0.42121957
ABC	Metatranscriptome	Bathy	Sulfur/Sulfonate	0.670004587	2.326951432
ABC	Metatranscriptome	Bathy	Taurine	0.050335791	0.102458236
ABC	Metatranscriptome	Bathy	Thiamine	2.248696868	2.410924272
ABC	Metatranscriptome	Bathy	Urea	0.280608435	0.50569045
ABC	Metatranscriptome	Epi	Amino Acid	42.27245307	12.74979884
ABC	Metatranscriptome	Epi	Bile Acid	0.007800673	0.008344782
ABC	Metatranscriptome	Epi	C4-Dicarboxylate	3.448005578	4.472803339
ABC	Metatranscriptome	Epi	Choline	0.021999952	0.047399279
ABC	Metatranscriptome	Epi	Exporter	0.176808847	0.132394148
ABC	Metatranscriptome	Epi	Glycine Betaine	0.326072676	0.468275371
ABC	Metatranscriptome	Epi	Metal	6.685757634	5.209109422
ABC	Metatranscriptome	Epi	Nitrate/Nitrite	0.358937778	0.77792367
ABC	Metatranscriptome	Epi	Peptide	3.262391163	1.532272979
ABC	Metatranscriptome	Epi	Phosphorus	20.68905718	10.65049935
ABC	Metatranscriptome	Epi	Polyamine	3.76043368	4.343362946
ABC	Metatranscriptome	Epi	Riboflavin	0.022589902	0.050633511
ABC	Metatranscriptome	Epi	Sugar	13.28091051	10.80511246
ABC	Metatranscriptome	Epi	Sulfur/Sulfonate	1.316858353	1.651495439
ABC	Metatranscriptome	Epi	Taurine	0.789454071	0.981927323
ABC	Metatranscriptome	Epi	Thiamine	0.097888747	0.106419093
ABC	Metatranscriptome	Epi	Urea	0.544975891	1.265867841
ABC	Metatranscriptome	Meso	Amino Acid	24.78743179	9.536610256
ABC	Metatranscriptome	Meso	C4-Dicarboxylate	8.057826257	8.906548878
ABC	Metatranscriptome	Meso	Choline	0.0366716	0.045207927
ABC	Metatranscriptome	Meso	Exporter	0.215999337	0.178758234
ABC	Metatranscriptome	Meso	Glycine Betaine	1.934854191	1.359502702
ABC	Metatranscriptome	Meso	Metal	6.735311683	8.502322816
ABC	Metatranscriptome	Meso	Nitrate/Nitrite	1.13433109	0.7541975
ABC	Metatranscriptome	Meso	Peptide	5.95399552	3.102102663
ABC	Metatranscriptome	Meso	Phosphorus	31.82066453	12.46011332
ABC	Metatranscriptome	Meso	Polyamine	4.267144951	4.821362594
ABC	Metatranscriptome	Meso	Riboflavin	0.093964956	0.172109514
ABC	Metatranscriptome	Meso	Sugar	3.263837071	3.922138106
ABC	Metatranscriptome	Meso	Sulfur/Sulfonate	3.771567488	3.077283293
ABC	Metatranscriptome	Meso	Taurine	1.192451297	0.966470201
ABC	Metatranscriptome	Meso	Thiamine	0.187428285	0.536412607
ABC	Metatranscriptome	Meso	Urea	2.25650474	2.69760023
ABC	Metaproteome(FL)	Bathy	Amino Acid	43.63493607	19.64297097
ABC	Metaproteome(FL)	Bathy	C4-Dicarboxylate	4.048515054	2.874267695
ABC	Metaproteome(FL)	Bathy	Exporter	0.066967829	0.048435215
ABC	Metaproteome(FL)	Bathy	Glycine Betaine	0.608785188	0.639476343
ABC	Metaproteome(FL)	Bathy	Metal	2.706494476	3.224950708
ABC	Metaproteome(FL)	Bathy	Nitrate/Nitrite	0.107269913	0.098524111
ABC	Metaproteome(FL)	Bathy	Peptide	5.175615163	4.852132431
ABC	Metaproteome(FL)	Bathy	Phosphorus	31.21601099	22.5423493
ABC	Metaproteome(FL)	Bathy	Polyamine	2.768254708	2.304490909
ABC	Metaproteome(FL)	Bathy	Sugar	7.480627488	8.948113624
ABC	Metaproteome(FL)	Bathy	Sulfur/Sulfonate	0.148422561	0.180779897
ABC	Metaproteome(FL)	Bathy	Taurine	0.870842123	1.002467548
ABC	Metaproteome(FL)	Bathy	Thiamine	0.028076929	0.025540789
ABC	Metaproteome(FL)	Bathy	Urea	1.498861984	1.629920884
ABC	Metaproteome(FL)	Epi	Amino Acid	28.40800193	13.2705954
ABC	Metaproteome(FL)	Epi	C4-Dicarboxylate	6.26251128	6.888297821
ABC	Metaproteome(FL)	Epi	Exporter	0.099014949	0.116053622
ABC	Metaproteome(FL)	Epi	Glycine Betaine	0.805368482	0.573160815
ABC	Metaproteome(FL)	Epi	Metal	5.826334442	6.459206731
ABC	Metaproteome(FL)	Epi	Nitrate/Nitrite	2.335826239	3.385670871
ABC	Metaproteome(FL)	Epi	Peptide	5.129071403	3.695432704
ABC	Metaproteome(FL)	Epi	Phosphorus	37.71049365	16.74334307
ABC	Metaproteome(FL)	Epi	Polyamine	4.982156697	2.534484803
ABC	Metaproteome(FL)	Epi	Sugar	5.038837827	2.020365447
ABC	Metaproteome(FL)	Epi	Sulfur/Sulfonate	0.096021148	0.078608842
ABC	Metaproteome(FL)	Epi	Taurine	1.488252884	0.934448153
ABC	Metaproteome(FL)	Epi	Thiamine	0.195554371	0.423179191
ABC	Metaproteome(FL)	Epi	Urea	2.31276317	4.073785334
ABC	Metaproteome(FL)	Meso	Amino Acid	54.42956693	15.0942605
ABC	Metaproteome(FL)	Meso	C4-Dicarboxylate	6.831904347	2.126986492
ABC	Metaproteome(FL)	Meso	Exporter	0.288783	0.334878908
ABC	Metaproteome(FL)	Meso	Glycine Betaine	0.722405135	0.588667239
ABC	Metaproteome(FL)	Meso	Metal	1.365289241	1.367005898
ABC	Metaproteome(FL)	Meso	Nitrate/Nitrite	0.073629277	0.040144191
ABC	Metaproteome(FL)	Meso	Peptide	2.275522283	0.896217432
ABC	Metaproteome(FL)	Meso	Phosphorus	13.91799425	9.277361791
ABC	Metaproteome(FL)	Meso	Polyamine	4.570111851	2.620877872
ABC	Metaproteome(FL)	Meso	Sugar	12.27301576	13.42031162
ABC	Metaproteome(FL)	Meso	Sulfur/Sulfonate	0.35821641	0.923647408
ABC	Metaproteome(FL)	Meso	Taurine	2.533791427	1.584711798
ABC	Metaproteome(FL)	Meso	Thiamine	0.008348375	0.003396363
ABC	Metaproteome(FL)	Meso	Urea	0.714946765	0.76242838
ABC	Metaproteome(PA)	Bathy	Amino Acid	23.84967395	9.731596585
ABC	Metaproteome(PA)	Bathy	C4-Dicarboxylate	10.43962291	20.81282055
ABC	Metaproteome(PA)	Bathy	Exporter	0.132727029	0.076605327
ABC	Metaproteome(PA)	Bathy	Glycine Betaine	0.103687967	0.109326676
ABC	Metaproteome(PA)	Bathy	Metal	3.531094008	3.843178109
ABC	Metaproteome(PA)	Bathy	Nitrate/Nitrite	0.261295268	0.258412403
ABC	Metaproteome(PA)	Bathy	Peptide	8.085113689	9.513874613
ABC	Metaproteome(PA)	Bathy	Phosphorus	39.89914319	22.72134899
ABC	Metaproteome(PA)	Bathy	Polyamine	12.53157729	14.54780202
ABC	Metaproteome(PA)	Bathy	Sugar	11.85630052	27.89659537
ABC	Metaproteome(PA)	Bathy	Sulfur/Sulfonate	0.043164758	0.028604456
ABC	Metaproteome(PA)	Bathy	Taurine	0.856951267	1.181480199
ABC	Metaproteome(PA)	Bathy	Thiamine	0.541087737	0.968680808
ABC	Metaproteome(PA)	Bathy	Urea	1.150416269	0.687850966
ABC	Metaproteome(PA)	Epi	Amino Acid	26.12451559	11.47406196
ABC	Metaproteome(PA)	Epi	C4-Dicarboxylate	2.892787491	1.832705381
ABC	Metaproteome(PA)	Epi	Exporter	0.029992848	0.019040226
ABC	Metaproteome(PA)	Epi	Glycine Betaine	0.552238244	0.484774012
ABC	Metaproteome(PA)	Epi	Metal	8.403095725	7.539001233
ABC	Metaproteome(PA)	Epi	Nitrate/Nitrite	0.192287056	0.111471293
ABC	Metaproteome(PA)	Epi	Peptide	5.174480346	3.890365063
ABC	Metaproteome(PA)	Epi	Phosphorus	36.66532838	19.4204275
ABC	Metaproteome(PA)	Epi	Polyamine	6.865080057	6.359101064
ABC	Metaproteome(PA)	Epi	Sugar	5.959963226	4.219550671
ABC	Metaproteome(PA)	Epi	Sulfur/Sulfonate	0.103990539	0.067038757
ABC	Metaproteome(PA)	Epi	Taurine	0.97329958	1.02849022
ABC	Metaproteome(PA)	Epi	Thiamine	0.162120665	0.210313196
ABC	Metaproteome(PA)	Epi	Urea	7.847836911	9.688117428
ABC	Metaproteome(PA)	Meso	Amino Acid	30.22977692	16.57375887
ABC	Metaproteome(PA)	Meso	C4-Dicarboxylate	3.617888016	3.627247293
ABC	Metaproteome(PA)	Meso	Exporter	0.017590243
ABC	Metaproteome(PA)	Meso	Glycine Betaine	0.583543952	0.569438354
ABC	Metaproteome(PA)	Meso	Metal	2.993069242	3.031160711
ABC	Metaproteome(PA)	Meso	Nitrate/Nitrite	0.364299683	0.366182988
ABC	Metaproteome(PA)	Meso	Peptide	3.794183447	1.047966493
ABC	Metaproteome(PA)	Meso	Phosphorus	35.24390054	28.39185601
ABC	Metaproteome(PA)	Meso	Polyamine	17.29755511	26.19733215
ABC	Metaproteome(PA)	Meso	Sugar	17.46092275	18.43419213
ABC	Metaproteome(PA)	Meso	Sulfur/Sulfonate	1.044604073	0.535357389
ABC	Metaproteome(PA)	Meso	Taurine	0.846147547	0.71604224
ABC	Metaproteome(PA)	Meso	Thiamine	0.257190738	0.334313719
ABC	Metaproteome(PA)	Meso	Urea	5.759116245	8.17837689
