# Supplementary material for: Substrate uptake patterns shape niche separation in marine prokaryotic microbiome
Source: Sci Adv. 2024 May 15;10(20):eadn5143. doi: 10.1126/sciadv.adn5143 (PMC11095472; doi:10.1126/sciadv.adn5143)
Supplement: Supplementary file 2 — Dataset S1 to S5 [file sciadv.adn5143_dataset_s1_to_s5.zip › SupplementaryDataset4.csv]

func	omics	layer	Class	order	mean	sd
ABC	Metagenome	Bathy	Alphaproteobacteria	Caulobacterales	0.303031009	0.581825102
ABC	Metagenome	Bathy	Alphaproteobacteria	Other_Alpha	4.421878959	2.050265914
ABC	Metagenome	Bathy	Alphaproteobacteria	Pelagibacterales	18.85752844	6.910788893
ABC	Metagenome	Bathy	Alphaproteobacteria	Rhodobacterales	24.28689666	12.1154959
ABC	Metagenome	Bathy	Alphaproteobacteria	Rhodospirillales	0.689454943	0.409646036
ABC	Metagenome	Bathy	Alphaproteobacteria	Rickettsiales	0.043169964	0.065438494
ABC	Metagenome	Bathy	Alphaproteobacteria	Sphingomonadales	3.299246746	2.290542603
ABC	Metagenome	Bathy	Alphaproteobacteria	Uncl_Alpha	48.09879328	11.23908035
ABC	Metagenome	Epi	Alphaproteobacteria	Caulobacterales	0.008715403	0.017076616
ABC	Metagenome	Epi	Alphaproteobacteria	Other_Alpha	1.843496841	1.12443277
ABC	Metagenome	Epi	Alphaproteobacteria	Pelagibacterales	48.95212224	8.287216265
ABC	Metagenome	Epi	Alphaproteobacteria	Rhodobacterales	10.68554485	6.17755686
ABC	Metagenome	Epi	Alphaproteobacteria	Rhodospirillales	1.83351491	1.093052749
ABC	Metagenome	Epi	Alphaproteobacteria	Rickettsiales	0.320507776	0.156900808
ABC	Metagenome	Epi	Alphaproteobacteria	Sphingomonadales	0.393431755	0.614443604
ABC	Metagenome	Epi	Alphaproteobacteria	Uncl_Alpha	35.96348075	8.499457431
ABC	Metagenome	Meso	Alphaproteobacteria	Caulobacterales	0.050127739	0.142287242
ABC	Metagenome	Meso	Alphaproteobacteria	Other_Alpha	3.529835365	2.148184632
ABC	Metagenome	Meso	Alphaproteobacteria	Pelagibacterales	32.00605238	5.863333474
ABC	Metagenome	Meso	Alphaproteobacteria	Rhodobacterales	8.798178324	9.546231216
ABC	Metagenome	Meso	Alphaproteobacteria	Rhodospirillales	2.232562298	0.639794321
ABC	Metagenome	Meso	Alphaproteobacteria	Rickettsiales	0.189329647	0.080303519
ABC	Metagenome	Meso	Alphaproteobacteria	Sphingomonadales	2.697116659	2.296648308
ABC	Metagenome	Meso	Alphaproteobacteria	Uncl_Alpha	50.49679759	9.826811846
ABC	Metatranscriptome	Bathy	Alphaproteobacteria	Caulobacterales	0.00552628	0.010061828
ABC	Metatranscriptome	Bathy	Alphaproteobacteria	Other_Alpha	2.708504868	0.730920193
ABC	Metatranscriptome	Bathy	Alphaproteobacteria	Pelagibacterales	30.32035172	5.027712726
ABC	Metatranscriptome	Bathy	Alphaproteobacteria	Rhodobacterales	24.50873062	6.338380898
ABC	Metatranscriptome	Bathy	Alphaproteobacteria	Rhodospirillales	0.039877472	0.058526184
ABC	Metatranscriptome	Bathy	Alphaproteobacteria	Rickettsiales	0.00391427	0.010979426
ABC	Metatranscriptome	Bathy	Alphaproteobacteria	Sphingomonadales	0.891546149	1.278256498
ABC	Metatranscriptome	Bathy	Alphaproteobacteria	Uncl_Alpha	41.52289919	9.818607785
ABC	Metatranscriptome	Epi	Alphaproteobacteria	Caulobacterales	0.014354884	0.034151692
ABC	Metatranscriptome	Epi	Alphaproteobacteria	Other_Alpha	8.196461104	6.362030866
ABC	Metatranscriptome	Epi	Alphaproteobacteria	Pelagibacterales	51.73549063	19.42456191
ABC	Metatranscriptome	Epi	Alphaproteobacteria	Rhodobacterales	5.185065825	5.979767149
ABC	Metatranscriptome	Epi	Alphaproteobacteria	Rhodospirillales	0.917320586	0.577058299
ABC	Metatranscriptome	Epi	Alphaproteobacteria	Rickettsiales	0.038205979	0.034544616
ABC	Metatranscriptome	Epi	Alphaproteobacteria	Sphingomonadales	1.954438096	3.645290041
ABC	Metatranscriptome	Epi	Alphaproteobacteria	Uncl_Alpha	31.95935216	19.36219721
ABC	Metatranscriptome	Meso	Alphaproteobacteria	Caulobacterales	0.025387971	0.029206928
ABC	Metatranscriptome	Meso	Alphaproteobacteria	Other_Alpha	6.073205157	3.775380077
ABC	Metatranscriptome	Meso	Alphaproteobacteria	Pelagibacterales	41.98009873	20.15231049
ABC	Metatranscriptome	Meso	Alphaproteobacteria	Rhodobacterales	3.51073363	4.810784064
ABC	Metatranscriptome	Meso	Alphaproteobacteria	Rhodospirillales	1.326560236	1.000001237
ABC	Metatranscriptome	Meso	Alphaproteobacteria	Rickettsiales	0.031193997	0.041003068
ABC	Metatranscriptome	Meso	Alphaproteobacteria	Sphingomonadales	9.478439457	9.647380441
ABC	Metatranscriptome	Meso	Alphaproteobacteria	Uncl_Alpha	37.57587424	19.52136301
ABC	Metaproteome(FL)	Bathy	Alphaproteobacteria	Other_Alpha	2.212119045	1.701867099
ABC	Metaproteome(FL)	Bathy	Alphaproteobacteria	Pelagibacterales	9.983885031	8.491100726
ABC	Metaproteome(FL)	Bathy	Alphaproteobacteria	Rhodobacterales	14.3064247	16.94681741
ABC	Metaproteome(FL)	Bathy	Alphaproteobacteria	Rhodospirillales	4.608962955	3.920700758
ABC	Metaproteome(FL)	Bathy	Alphaproteobacteria	Sphingomonadales	3.997241971	5.515890262
ABC	Metaproteome(FL)	Bathy	Alphaproteobacteria	Uncl_Alpha	65.02920223	20.11477948
ABC	Metaproteome(FL)	Epi	Alphaproteobacteria	Other_Alpha	1.742683462	0.966095713
ABC	Metaproteome(FL)	Epi	Alphaproteobacteria	Pelagibacterales	13.99312036	9.057894278
ABC	Metaproteome(FL)	Epi	Alphaproteobacteria	Rhodobacterales	14.51860216	10.86844965
ABC	Metaproteome(FL)	Epi	Alphaproteobacteria	Rhodospirillales	1.994300084	1.096494963
ABC	Metaproteome(FL)	Epi	Alphaproteobacteria	Sphingomonadales	0.263289909	0.254811587
ABC	Metaproteome(FL)	Epi	Alphaproteobacteria	Uncl_Alpha	67.54066201	8.12335374
ABC	Metaproteome(FL)	Meso	Alphaproteobacteria	Other_Alpha	1.718409266	0.723645451
ABC	Metaproteome(FL)	Meso	Alphaproteobacteria	Pelagibacterales	17.40468911	6.022990756
ABC	Metaproteome(FL)	Meso	Alphaproteobacteria	Rhodobacterales	7.804138066	3.489032488
ABC	Metaproteome(FL)	Meso	Alphaproteobacteria	Rhodospirillales	2.967803449	3.398664266
ABC	Metaproteome(FL)	Meso	Alphaproteobacteria	Sphingomonadales	0.749969911	1.534118338
ABC	Metaproteome(FL)	Meso	Alphaproteobacteria	Uncl_Alpha	69.47037019	7.510095519
ABC	Metaproteome(PA)	Bathy	Alphaproteobacteria	Other_Alpha	1.119105399	1.07445034
ABC	Metaproteome(PA)	Bathy	Alphaproteobacteria	Pelagibacterales	9.388765691	10.94568503
ABC	Metaproteome(PA)	Bathy	Alphaproteobacteria	Rhodobacterales	33.28064946	25.40965139
ABC	Metaproteome(PA)	Bathy	Alphaproteobacteria	Rhodospirillales	8.51674431	10.31834431
ABC	Metaproteome(PA)	Bathy	Alphaproteobacteria	Sphingomonadales	2.040100344	3.539094731
ABC	Metaproteome(PA)	Bathy	Alphaproteobacteria	Uncl_Alpha	48.80887921	18.8199367
ABC	Metaproteome(PA)	Epi	Alphaproteobacteria	Other_Alpha	1.867177351	1.155858294
ABC	Metaproteome(PA)	Epi	Alphaproteobacteria	Pelagibacterales	15.85419602	8.678149509
ABC	Metaproteome(PA)	Epi	Alphaproteobacteria	Rhodobacterales	24.13711993	13.8768428
ABC	Metaproteome(PA)	Epi	Alphaproteobacteria	Rhodospirillales	2.200045959	0.725650423
ABC	Metaproteome(PA)	Epi	Alphaproteobacteria	Sphingomonadales	0.559598772	0.889326487
ABC	Metaproteome(PA)	Epi	Alphaproteobacteria	Uncl_Alpha	55.71030776	8.228012373
ABC	Metaproteome(PA)	Meso	Alphaproteobacteria	Other_Alpha	3.217748748	3.240825666
ABC	Metaproteome(PA)	Meso	Alphaproteobacteria	Pelagibacterales	14.27389418	10.49960531
ABC	Metaproteome(PA)	Meso	Alphaproteobacteria	Rhodobacterales	30.39540037	19.95204468
ABC	Metaproteome(PA)	Meso	Alphaproteobacteria	Rhodospirillales	21.73794978	35.58580848
ABC	Metaproteome(PA)	Meso	Alphaproteobacteria	Sphingomonadales	8.405754928	16.52219829
ABC	Metaproteome(PA)	Meso	Alphaproteobacteria	Uncl_Alpha	48.97424797	19.97093586
TonB	Metagenome	Bathy	Alphaproteobacteria	Caulobacterales	1.604781995	1.590104815
TonB	Metagenome	Bathy	Alphaproteobacteria	Other_Alpha	7.173398197	5.018660436
TonB	Metagenome	Bathy	Alphaproteobacteria	Pelagibacterales	1.8470375	3.037990933
TonB	Metagenome	Bathy	Alphaproteobacteria	Rhodobacterales	3.63222654	3.982164992
TonB	Metagenome	Bathy	Alphaproteobacteria	Rhodospirillales	0.273697011	0.317047342
TonB	Metagenome	Bathy	Alphaproteobacteria	Rickettsiales	0.283431262	0.327361109
TonB	Metagenome	Bathy	Alphaproteobacteria	Sphingomonadales	77.95834478	12.31696093
TonB	Metagenome	Bathy	Alphaproteobacteria	Uncl_Alpha	7.227082711	4.871945276
TonB	Metagenome	Epi	Alphaproteobacteria	Caulobacterales	0.36889307	0.62584765
TonB	Metagenome	Epi	Alphaproteobacteria	Other_Alpha	13.2469533	4.907537103
TonB	Metagenome	Epi	Alphaproteobacteria	Pelagibacterales	27.72579951	6.817286987
TonB	Metagenome	Epi	Alphaproteobacteria	Rhodobacterales	4.580060166	2.390508848
TonB	Metagenome	Epi	Alphaproteobacteria	Rhodospirillales	1.677687379	1.132167047
TonB	Metagenome	Epi	Alphaproteobacteria	Rickettsiales	3.266295098	1.678730481
TonB	Metagenome	Epi	Alphaproteobacteria	Sphingomonadales	18.46488863	14.03128534
TonB	Metagenome	Epi	Alphaproteobacteria	Uncl_Alpha	30.66942284	7.145644435
TonB	Metagenome	Meso	Alphaproteobacteria	Caulobacterales	0.538979398	1.676756759
TonB	Metagenome	Meso	Alphaproteobacteria	Other_Alpha	9.467737886	4.876043862
TonB	Metagenome	Meso	Alphaproteobacteria	Pelagibacterales	12.64951988	4.424421161
TonB	Metagenome	Meso	Alphaproteobacteria	Rhodobacterales	1.925808694	1.352180541
TonB	Metagenome	Meso	Alphaproteobacteria	Rhodospirillales	1.098792133	0.88729131
TonB	Metagenome	Meso	Alphaproteobacteria	Rickettsiales	0.595940014	0.322156011
TonB	Metagenome	Meso	Alphaproteobacteria	Sphingomonadales	48.34946419	12.61227401
TonB	Metagenome	Meso	Alphaproteobacteria	Uncl_Alpha	25.3737578	6.974504432
TonB	Metatranscriptome	Bathy	Alphaproteobacteria	Caulobacterales	4.136072319	5.551417095
TonB	Metatranscriptome	Bathy	Alphaproteobacteria	Other_Alpha	16.95888401	8.385988953
TonB	Metatranscriptome	Bathy	Alphaproteobacteria	Pelagibacterales	0.684356334	1.646709971
TonB	Metatranscriptome	Bathy	Alphaproteobacteria	Rhodobacterales	5.234927031	9.236732298
TonB	Metatranscriptome	Bathy	Alphaproteobacteria	Rhodospirillales	0.339528059	0.421477662
TonB	Metatranscriptome	Bathy	Alphaproteobacteria	Rickettsiales	0.624502038	2.372350191
TonB	Metatranscriptome	Bathy	Alphaproteobacteria	Sphingomonadales	64.14016897	17.31241072
TonB	Metatranscriptome	Bathy	Alphaproteobacteria	Uncl_Alpha	8.3439787	9.019755719
TonB	Metatranscriptome	Epi	Alphaproteobacteria	Caulobacterales	0.686871491	1.794080142
TonB	Metatranscriptome	Epi	Alphaproteobacteria	Other_Alpha	20.36337249	8.469301839
TonB	Metatranscriptome	Epi	Alphaproteobacteria	Pelagibacterales	14.64504854	7.801469082
TonB	Metatranscriptome	Epi	Alphaproteobacteria	Rhodobacterales	5.599951253	4.209680452
TonB	Metatranscriptome	Epi	Alphaproteobacteria	Rhodospirillales	1.811981267	1.259740871
TonB	Metatranscriptome	Epi	Alphaproteobacteria	Rickettsiales	5.743334473	5.670375539
TonB	Metatranscriptome	Epi	Alphaproteobacteria	Sphingomonadales	26.87652505	15.58720517
TonB	Metatranscriptome	Epi	Alphaproteobacteria	Uncl_Alpha	24.29847826	8.089961559
TonB	Metatranscriptome	Meso	Alphaproteobacteria	Caulobacterales	0.617126509	0.839828034
TonB	Metatranscriptome	Meso	Alphaproteobacteria	Other_Alpha	27.50491797	13.08996423
TonB	Metatranscriptome	Meso	Alphaproteobacteria	Pelagibacterales	1.242055173	2.735898441
TonB	Metatranscriptome	Meso	Alphaproteobacteria	Rhodobacterales	2.654518998	2.134217999
TonB	Metatranscriptome	Meso	Alphaproteobacteria	Rhodospirillales	0.318494217	0.396771516
TonB	Metatranscriptome	Meso	Alphaproteobacteria	Rickettsiales	0.252712914	0.392585057
TonB	Metatranscriptome	Meso	Alphaproteobacteria	Sphingomonadales	59.26411819	16.03042014
TonB	Metatranscriptome	Meso	Alphaproteobacteria	Uncl_Alpha	8.17041005	8.898746298
TonB	Metaproteome(FL)	Bathy	Alphaproteobacteria	Caulobacterales	0.871515938	0.652300811
TonB	Metaproteome(FL)	Bathy	Alphaproteobacteria	Other_Alpha	10.35639064	7.638986487
TonB	Metaproteome(FL)	Bathy	Alphaproteobacteria	Pelagibacterales	5.217718196	5.56626507
TonB	Metaproteome(FL)	Bathy	Alphaproteobacteria	Rhodobacterales	0.656430456	1.149885879
TonB	Metaproteome(FL)	Bathy	Alphaproteobacteria	Rhodospirillales	0.123753594	0.013773635
TonB	Metaproteome(FL)	Bathy	Alphaproteobacteria	Rickettsiales	0.881079222	2.872648744
TonB	Metaproteome(FL)	Bathy	Alphaproteobacteria	Sphingomonadales	46.12435356	21.20267127
TonB	Metaproteome(FL)	Bathy	Alphaproteobacteria	Uncl_Alpha	36.89289268	20.90576064
TonB	Metaproteome(FL)	Epi	Alphaproteobacteria	Caulobacterales	0.884329892	1.074814046
TonB	Metaproteome(FL)	Epi	Alphaproteobacteria	Other_Alpha	8.696577396	7.007918279
TonB	Metaproteome(FL)	Epi	Alphaproteobacteria	Pelagibacterales	4.669075434	3.873968231
TonB	Metaproteome(FL)	Epi	Alphaproteobacteria	Rhodobacterales	1.170836608	1.50735774
TonB	Metaproteome(FL)	Epi	Alphaproteobacteria	Rhodospirillales	0.127892957	0.078861197
TonB	Metaproteome(FL)	Epi	Alphaproteobacteria	Rickettsiales	2.615664804	3.076399444
TonB	Metaproteome(FL)	Epi	Alphaproteobacteria	Sphingomonadales	36.16458981	19.5752656
TonB	Metaproteome(FL)	Epi	Alphaproteobacteria	Uncl_Alpha	46.23137378	22.74608608
TonB	Metaproteome(FL)	Meso	Alphaproteobacteria	Caulobacterales	0.886379624	0.674087096
TonB	Metaproteome(FL)	Meso	Alphaproteobacteria	Other_Alpha	11.80121103	18.99956536
TonB	Metaproteome(FL)	Meso	Alphaproteobacteria	Pelagibacterales	13.81670782	9.078922689
TonB	Metaproteome(FL)	Meso	Alphaproteobacteria	Rhodobacterales	0.441416847	0.290909229
TonB	Metaproteome(FL)	Meso	Alphaproteobacteria	Rhodospirillales	0.030264873
TonB	Metaproteome(FL)	Meso	Alphaproteobacteria	Rickettsiales	0.219192049	0.159845122
TonB	Metaproteome(FL)	Meso	Alphaproteobacteria	Sphingomonadales	25.27955207	22.77540671
TonB	Metaproteome(FL)	Meso	Alphaproteobacteria	Uncl_Alpha	49.1267666	14.80241474
TonB	Metaproteome(PA)	Bathy	Alphaproteobacteria	Caulobacterales	0.299270633	0.070815927
TonB	Metaproteome(PA)	Bathy	Alphaproteobacteria	Other_Alpha	10.6391588	10.17821538
TonB	Metaproteome(PA)	Bathy	Alphaproteobacteria	Pelagibacterales	5.020754051	7.447915462
TonB	Metaproteome(PA)	Bathy	Alphaproteobacteria	Rhodobacterales	0.333457283	0.316686506
TonB	Metaproteome(PA)	Bathy	Alphaproteobacteria	Rickettsiales	0.149173657	0.207980056
TonB	Metaproteome(PA)	Bathy	Alphaproteobacteria	Sphingomonadales	59.90184304	24.89094677
TonB	Metaproteome(PA)	Bathy	Alphaproteobacteria	Uncl_Alpha	27.73622979	21.14883925
TonB	Metaproteome(PA)	Epi	Alphaproteobacteria	Caulobacterales	0.261517702	0.125196145
TonB	Metaproteome(PA)	Epi	Alphaproteobacteria	Other_Alpha	8.51892716	5.385632701
TonB	Metaproteome(PA)	Epi	Alphaproteobacteria	Pelagibacterales	11.88696082	7.628324209
TonB	Metaproteome(PA)	Epi	Alphaproteobacteria	Rhodobacterales	2.153515946	2.666842113
TonB	Metaproteome(PA)	Epi	Alphaproteobacteria	Rhodospirillales	0.413709595	0.27994597
TonB	Metaproteome(PA)	Epi	Alphaproteobacteria	Rickettsiales	0.717076136	0.624859093
TonB	Metaproteome(PA)	Epi	Alphaproteobacteria	Sphingomonadales	43.79820982	21.73986986
TonB	Metaproteome(PA)	Epi	Alphaproteobacteria	Uncl_Alpha	35.5353822	16.42731469
TonB	Metaproteome(PA)	Meso	Alphaproteobacteria	Other_Alpha	21.63777331	32.04954706
TonB	Metaproteome(PA)	Meso	Alphaproteobacteria	Pelagibacterales	5.646026454	3.855086983
TonB	Metaproteome(PA)	Meso	Alphaproteobacteria	Rhodobacterales	4.308668971	3.396028236
TonB	Metaproteome(PA)	Meso	Alphaproteobacteria	Rhodospirillales	0.625905841	0.009246449
TonB	Metaproteome(PA)	Meso	Alphaproteobacteria	Rickettsiales	0.422989693	0.215976376
TonB	Metaproteome(PA)	Meso	Alphaproteobacteria	Sphingomonadales	65.69687222	31.77654492
TonB	Metaproteome(PA)	Meso	Alphaproteobacteria	Uncl_Alpha	27.14482542	22.0719865
ABC	Metagenome	Bathy	Gammaproteobacteria	Alteromonadales	12.57290867	10.82858995
ABC	Metagenome	Bathy	Gammaproteobacteria	Cellvibrionales	9.490099751	5.335157055
ABC	Metagenome	Bathy	Gammaproteobacteria	Oceanospirillales	21.37332691	11.90230886
ABC	Metagenome	Bathy	Gammaproteobacteria	Other_gamma	8.448638283	10.99318071
ABC	Metagenome	Bathy	Gammaproteobacteria	Pseudomonadales	6.413449399	3.848843541
ABC	Metagenome	Bathy	Gammaproteobacteria	Thiotrichales	2.847067424	3.350597709
ABC	Metagenome	Bathy	Gammaproteobacteria	Uncl_gamma	38.7374761	11.27912687
ABC	Metagenome	Bathy	Gammaproteobacteria	Vibrionales	0.119086687	0.15853154
ABC	Metagenome	Epi	Gammaproteobacteria	Alteromonadales	4.330538471	6.146520255
ABC	Metagenome	Epi	Gammaproteobacteria	Cellvibrionales	14.64133243	4.366906739
ABC	Metagenome	Epi	Gammaproteobacteria	Oceanospirillales	5.304454071	4.879862223
ABC	Metagenome	Epi	Gammaproteobacteria	Other_gamma	3.394770352	2.320642751
ABC	Metagenome	Epi	Gammaproteobacteria	Pseudomonadales	3.21288083	3.712044393
ABC	Metagenome	Epi	Gammaproteobacteria	Thiotrichales	0.537048065	0.446771149
ABC	Metagenome	Epi	Gammaproteobacteria	Uncl_gamma	68.12924578	11.13014447
ABC	Metagenome	Epi	Gammaproteobacteria	Vibrionales	0.449729997	1.612977781
ABC	Metagenome	Meso	Gammaproteobacteria	Alteromonadales	11.85877347	10.14833529
ABC	Metagenome	Meso	Gammaproteobacteria	Cellvibrionales	7.883244733	2.971764602
ABC	Metagenome	Meso	Gammaproteobacteria	Oceanospirillales	10.16739171	6.978329757
ABC	Metagenome	Meso	Gammaproteobacteria	Other_gamma	3.628383563	4.2729981
ABC	Metagenome	Meso	Gammaproteobacteria	Pseudomonadales	7.360392032	7.43732855
ABC	Metagenome	Meso	Gammaproteobacteria	Thiotrichales	0.303239295	0.294113586
ABC	Metagenome	Meso	Gammaproteobacteria	Uncl_gamma	58.6344939	15.86761787
ABC	Metagenome	Meso	Gammaproteobacteria	Vibrionales	0.16408129	0.160724361
ABC	Metatranscriptome	Bathy	Gammaproteobacteria	Alteromonadales	5.594589518	5.504480134
ABC	Metatranscriptome	Bathy	Gammaproteobacteria	Cellvibrionales	32.60374074	24.09700239
ABC	Metatranscriptome	Bathy	Gammaproteobacteria	Oceanospirillales	10.13243688	8.187091959
ABC	Metatranscriptome	Bathy	Gammaproteobacteria	Other_gamma	3.151183169	6.530880536
ABC	Metatranscriptome	Bathy	Gammaproteobacteria	Pseudomonadales	5.928327547	6.185497244
ABC	Metatranscriptome	Bathy	Gammaproteobacteria	Thiotrichales	3.457748767	12.44692122
ABC	Metatranscriptome	Bathy	Gammaproteobacteria	Uncl_gamma	39.32306407	27.08073864
ABC	Metatranscriptome	Bathy	Gammaproteobacteria	Vibrionales	0.021826535	0.020754636
ABC	Metatranscriptome	Epi	Gammaproteobacteria	Alteromonadales	8.655536883	13.471809
ABC	Metatranscriptome	Epi	Gammaproteobacteria	Cellvibrionales	4.967998189	5.846171915
ABC	Metatranscriptome	Epi	Gammaproteobacteria	Oceanospirillales	15.9669483	13.71039235
ABC	Metatranscriptome	Epi	Gammaproteobacteria	Other_gamma	3.458056485	5.731383333
ABC	Metatranscriptome	Epi	Gammaproteobacteria	Pseudomonadales	14.31949818	17.58953355
ABC	Metatranscriptome	Epi	Gammaproteobacteria	Thiotrichales	0.335480849	0.46718046
ABC	Metatranscriptome	Epi	Gammaproteobacteria	Uncl_gamma	52.18106829	20.9313546
ABC	Metatranscriptome	Epi	Gammaproteobacteria	Vibrionales	0.132904759	0.169053114
ABC	Metatranscriptome	Meso	Gammaproteobacteria	Alteromonadales	15.97477165	14.630658
ABC	Metatranscriptome	Meso	Gammaproteobacteria	Cellvibrionales	0.735661763	0.772402406
ABC	Metatranscriptome	Meso	Gammaproteobacteria	Oceanospirillales	17.98897459	17.16283062
ABC	Metatranscriptome	Meso	Gammaproteobacteria	Other_gamma	2.58353794	2.022864279
ABC	Metatranscriptome	Meso	Gammaproteobacteria	Pseudomonadales	29.35053477	19.02437285
ABC	Metatranscriptome	Meso	Gammaproteobacteria	Thiotrichales	0.212216438	0.326124696
ABC	Metatranscriptome	Meso	Gammaproteobacteria	Uncl_gamma	33.01231354	16.74110144
ABC	Metatranscriptome	Meso	Gammaproteobacteria	Vibrionales	0.159706001	0.451381472
ABC	Metaproteome(FL)	Bathy	Gammaproteobacteria	Alteromonadales	3.263746001	5.026950778
ABC	Metaproteome(FL)	Bathy	Gammaproteobacteria	Cellvibrionales	2.34059849	2.290819492
ABC	Metaproteome(FL)	Bathy	Gammaproteobacteria	Oceanospirillales	22.53666135	17.0334256
ABC	Metaproteome(FL)	Bathy	Gammaproteobacteria	Other_gamma	0.91771183	1.547891983
ABC	Metaproteome(FL)	Bathy	Gammaproteobacteria	Pseudomonadales	2.730010744	2.210353335
ABC	Metaproteome(FL)	Bathy	Gammaproteobacteria	Thiotrichales	0.857341499	1.204474881
ABC	Metaproteome(FL)	Bathy	Gammaproteobacteria	Uncl_gamma	67.40048609	19.96469133
ABC	Metaproteome(FL)	Bathy	Gammaproteobacteria	Vibrionales	0.667395161	0.588438961
ABC	Metaproteome(FL)	Epi	Gammaproteobacteria	Alteromonadales	3.841309709	2.3656398
ABC	Metaproteome(FL)	Epi	Gammaproteobacteria	Cellvibrionales	0.312772247	0.202879085
ABC	Metaproteome(FL)	Epi	Gammaproteobacteria	Oceanospirillales	17.02580222	5.231199665
ABC	Metaproteome(FL)	Epi	Gammaproteobacteria	Other_gamma	0.808898992	0.97674325
ABC	Metaproteome(FL)	Epi	Gammaproteobacteria	Pseudomonadales	9.364833482	9.522425397
ABC	Metaproteome(FL)	Epi	Gammaproteobacteria	Thiotrichales	1.689563096	1.39002804
ABC	Metaproteome(FL)	Epi	Gammaproteobacteria	Uncl_gamma	66.98498381	12.37586437
ABC	Metaproteome(FL)	Epi	Gammaproteobacteria	Vibrionales	0.346325739	0.182605587
ABC	Metaproteome(FL)	Meso	Gammaproteobacteria	Alteromonadales	2.95772924	3.339350357
ABC	Metaproteome(FL)	Meso	Gammaproteobacteria	Cellvibrionales	0.823605979	0.958942039
ABC	Metaproteome(FL)	Meso	Gammaproteobacteria	Oceanospirillales	10.69154159	10.77256242
ABC	Metaproteome(FL)	Meso	Gammaproteobacteria	Other_gamma	0.314996805	0.585278233
ABC	Metaproteome(FL)	Meso	Gammaproteobacteria	Pseudomonadales	0.770073449	0.744607698
ABC	Metaproteome(FL)	Meso	Gammaproteobacteria	Thiotrichales	0.573746991	0.730427752
ABC	Metaproteome(FL)	Meso	Gammaproteobacteria	Uncl_gamma	83.24488647	13.98101424
ABC	Metaproteome(FL)	Meso	Gammaproteobacteria	Vibrionales	0.735918771	0.794688115
ABC	Metaproteome(PA)	Bathy	Gammaproteobacteria	Alteromonadales	3.713441012	4.701430245
ABC	Metaproteome(PA)	Bathy	Gammaproteobacteria	Cellvibrionales	6.888422082	21.03663312
ABC	Metaproteome(PA)	Bathy	Gammaproteobacteria	Oceanospirillales	19.82054319	19.79505085
ABC	Metaproteome(PA)	Bathy	Gammaproteobacteria	Other_gamma	0.375169731	0.233700986
ABC	Metaproteome(PA)	Bathy	Gammaproteobacteria	Pseudomonadales	11.22455903	22.54566963
ABC	Metaproteome(PA)	Bathy	Gammaproteobacteria	Thiotrichales	1.306672262	1.957135687
ABC	Metaproteome(PA)	Bathy	Gammaproteobacteria	Uncl_gamma	67.57228357	22.59601787
ABC	Metaproteome(PA)	Bathy	Gammaproteobacteria	Vibrionales	0.313598159	0.363529916
ABC	Metaproteome(PA)	Epi	Gammaproteobacteria	Alteromonadales	3.811673491	2.311551271
ABC	Metaproteome(PA)	Epi	Gammaproteobacteria	Cellvibrionales	3.78550216	8.170307058
ABC	Metaproteome(PA)	Epi	Gammaproteobacteria	Oceanospirillales	17.62589156	7.516629206
ABC	Metaproteome(PA)	Epi	Gammaproteobacteria	Other_gamma	2.405298055	2.036569312
ABC	Metaproteome(PA)	Epi	Gammaproteobacteria	Pseudomonadales	6.499390524	11.97526184
ABC	Metaproteome(PA)	Epi	Gammaproteobacteria	Thiotrichales	1.545464224	1.055600966
ABC	Metaproteome(PA)	Epi	Gammaproteobacteria	Uncl_gamma	64.71508631	13.45218442
ABC	Metaproteome(PA)	Epi	Gammaproteobacteria	Vibrionales	0.834515628	0.613437471
ABC	Metaproteome(PA)	Meso	Gammaproteobacteria	Alteromonadales	22.18126725	18.1538888
ABC	Metaproteome(PA)	Meso	Gammaproteobacteria	Cellvibrionales	0.746835275	0.490993822
ABC	Metaproteome(PA)	Meso	Gammaproteobacteria	Oceanospirillales	15.53458157	12.38099347
ABC	Metaproteome(PA)	Meso	Gammaproteobacteria	Other_gamma	0.303752826	0.244247467
ABC	Metaproteome(PA)	Meso	Gammaproteobacteria	Pseudomonadales	9.453356685	14.43775626
ABC	Metaproteome(PA)	Meso	Gammaproteobacteria	Thiotrichales	0.465943212	0.048094782
ABC	Metaproteome(PA)	Meso	Gammaproteobacteria	Uncl_gamma	74.04134502	22.52110225
ABC	Metaproteome(PA)	Meso	Gammaproteobacteria	Vibrionales	0.18197432	0.090323118
TonB	Metagenome	Bathy	Gammaproteobacteria	Alteromonadales	35.06766026	17.44411477
TonB	Metagenome	Bathy	Gammaproteobacteria	Cellvibrionales	10.61037688	9.254741191
TonB	Metagenome	Bathy	Gammaproteobacteria	Oceanospirillales	12.53896491	10.7459095
TonB	Metagenome	Bathy	Gammaproteobacteria	Other_gamma	5.342301071	6.819424148
TonB	Metagenome	Bathy	Gammaproteobacteria	Pseudomonadales	5.314524555	3.513945537
TonB	Metagenome	Bathy	Gammaproteobacteria	Thiotrichales	2.275710089	2.477252815
TonB	Metagenome	Bathy	Gammaproteobacteria	Uncl_gamma	28.63506783	10.38043159
TonB	Metagenome	Bathy	Gammaproteobacteria	Vibrionales	0.21539441	0.13403308
TonB	Metagenome	Epi	Gammaproteobacteria	Alteromonadales	10.76389551	12.29993441
TonB	Metagenome	Epi	Gammaproteobacteria	Cellvibrionales	9.605562665	7.689581543
TonB	Metagenome	Epi	Gammaproteobacteria	Oceanospirillales	1.766138852	1.021978435
TonB	Metagenome	Epi	Gammaproteobacteria	Other_gamma	1.247209365	1.79199191
TonB	Metagenome	Epi	Gammaproteobacteria	Pseudomonadales	1.730372076	2.505506864
TonB	Metagenome	Epi	Gammaproteobacteria	Thiotrichales	0.258588639	0.600209448
TonB	Metagenome	Epi	Gammaproteobacteria	Uncl_gamma	74.51567468	14.51791011
TonB	Metagenome	Epi	Gammaproteobacteria	Vibrionales	0.11308665	0.425250126
TonB	Metagenome	Meso	Gammaproteobacteria	Alteromonadales	38.73343137	19.00682645
TonB	Metagenome	Meso	Gammaproteobacteria	Cellvibrionales	3.800824697	3.886328626
TonB	Metagenome	Meso	Gammaproteobacteria	Oceanospirillales	3.643416844	2.01110406
TonB	Metagenome	Meso	Gammaproteobacteria	Other_gamma	3.263426989	3.670511025
TonB	Metagenome	Meso	Gammaproteobacteria	Pseudomonadales	4.771928769	5.27769025
TonB	Metagenome	Meso	Gammaproteobacteria	Thiotrichales	0.198268107	0.151669379
TonB	Metagenome	Meso	Gammaproteobacteria	Uncl_gamma	45.35904754	16.90886808
TonB	Metagenome	Meso	Gammaproteobacteria	Vibrionales	0.22965569	0.149302325
TonB	Metatranscriptome	Bathy	Gammaproteobacteria	Alteromonadales	15.37312602	14.42852174
TonB	Metatranscriptome	Bathy	Gammaproteobacteria	Cellvibrionales	24.55627975	10.0578923
TonB	Metatranscriptome	Bathy	Gammaproteobacteria	Oceanospirillales	2.169854079	2.495692753
TonB	Metatranscriptome	Bathy	Gammaproteobacteria	Other_gamma	1.485156761	3.013673151
TonB	Metatranscriptome	Bathy	Gammaproteobacteria	Pseudomonadales	3.630218177	3.889533428
TonB	Metatranscriptome	Bathy	Gammaproteobacteria	Thiotrichales	0.974795936	5.45214553
TonB	Metatranscriptome	Bathy	Gammaproteobacteria	Uncl_gamma	51.79107632	12.32177474
TonB	Metatranscriptome	Bathy	Gammaproteobacteria	Vibrionales	0.024722771	0.03761965
TonB	Metatranscriptome	Epi	Gammaproteobacteria	Alteromonadales	15.86379482	16.01725154
TonB	Metatranscriptome	Epi	Gammaproteobacteria	Cellvibrionales	10.29494327	12.39412728
TonB	Metatranscriptome	Epi	Gammaproteobacteria	Oceanospirillales	1.446766466	1.848378063
TonB	Metatranscriptome	Epi	Gammaproteobacteria	Other_gamma	1.725240881	2.994246491
TonB	Metatranscriptome	Epi	Gammaproteobacteria	Pseudomonadales	2.721159988	5.523506504
TonB	Metatranscriptome	Epi	Gammaproteobacteria	Thiotrichales	0.104375227	0.300243038
TonB	Metatranscriptome	Epi	Gammaproteobacteria	Uncl_gamma	67.81056568	19.87723515
TonB	Metatranscriptome	Epi	Gammaproteobacteria	Vibrionales	0.034239055	0.043377788
TonB	Metatranscriptome	Meso	Gammaproteobacteria	Alteromonadales	54.79221726	19.16328408
TonB	Metatranscriptome	Meso	Gammaproteobacteria	Cellvibrionales	1.536635547	2.331801524
TonB	Metatranscriptome	Meso	Gammaproteobacteria	Oceanospirillales	2.879353864	2.017085713
TonB	Metatranscriptome	Meso	Gammaproteobacteria	Other_gamma	7.152148158	8.236320023
TonB	Metatranscriptome	Meso	Gammaproteobacteria	Pseudomonadales	7.058991762	7.644206396
TonB	Metatranscriptome	Meso	Gammaproteobacteria	Thiotrichales	0.050294602	0.054712184
TonB	Metatranscriptome	Meso	Gammaproteobacteria	Uncl_gamma	26.34271436	11.18636588
TonB	Metatranscriptome	Meso	Gammaproteobacteria	Vibrionales	0.191397336	0.406433536
TonB	Metaproteome(FL)	Bathy	Gammaproteobacteria	Alteromonadales	54.10371105	15.12330154
TonB	Metaproteome(FL)	Bathy	Gammaproteobacteria	Cellvibrionales	3.32512103	2.904769623
TonB	Metaproteome(FL)	Bathy	Gammaproteobacteria	Oceanospirillales	2.964190883	3.940079853
TonB	Metaproteome(FL)	Bathy	Gammaproteobacteria	Other_gamma	10.57060046	14.19951778
TonB	Metaproteome(FL)	Bathy	Gammaproteobacteria	Pseudomonadales	3.408775595	4.856578149
TonB	Metaproteome(FL)	Bathy	Gammaproteobacteria	Thiotrichales	0.219928649	0.344100073
TonB	Metaproteome(FL)	Bathy	Gammaproteobacteria	Uncl_gamma	25.57244131	14.2626473
TonB	Metaproteome(FL)	Bathy	Gammaproteobacteria	Vibrionales	0.030064981	0.024970182
TonB	Metaproteome(FL)	Epi	Gammaproteobacteria	Alteromonadales	56.00181909	14.20109763
TonB	Metaproteome(FL)	Epi	Gammaproteobacteria	Cellvibrionales	2.299379474	1.207904657
TonB	Metaproteome(FL)	Epi	Gammaproteobacteria	Oceanospirillales	0.668472002	0.600089121
TonB	Metaproteome(FL)	Epi	Gammaproteobacteria	Other_gamma	2.777621013	1.817237613
TonB	Metaproteome(FL)	Epi	Gammaproteobacteria	Pseudomonadales	0.117486519	0.08680717
TonB	Metaproteome(FL)	Epi	Gammaproteobacteria	Thiotrichales	0.01550253
TonB	Metaproteome(FL)	Epi	Gammaproteobacteria	Uncl_gamma	38.13367165	13.29973306
TonB	Metaproteome(FL)	Meso	Gammaproteobacteria	Alteromonadales	47.82864474	18.58583301
TonB	Metaproteome(FL)	Meso	Gammaproteobacteria	Cellvibrionales	5.572435359	4.462124923
TonB	Metaproteome(FL)	Meso	Gammaproteobacteria	Oceanospirillales	0.494421549	0.296098218
TonB	Metaproteome(FL)	Meso	Gammaproteobacteria	Other_gamma	4.989504491	2.129688465
TonB	Metaproteome(FL)	Meso	Gammaproteobacteria	Pseudomonadales	0.179661594	0.105854141
TonB	Metaproteome(FL)	Meso	Gammaproteobacteria	Thiotrichales	0.05307158	0.099927786
TonB	Metaproteome(FL)	Meso	Gammaproteobacteria	Uncl_gamma	40.94478769	15.48612783
TonB	Metaproteome(PA)	Bathy	Gammaproteobacteria	Alteromonadales	38.14518238	11.83314806
TonB	Metaproteome(PA)	Bathy	Gammaproteobacteria	Cellvibrionales	3.447023428	5.021284945
TonB	Metaproteome(PA)	Bathy	Gammaproteobacteria	Oceanospirillales	2.73067309	8.418304346
TonB	Metaproteome(PA)	Bathy	Gammaproteobacteria	Other_gamma	10.37129921	10.54179989
TonB	Metaproteome(PA)	Bathy	Gammaproteobacteria	Pseudomonadales	2.280160483	2.386039086
TonB	Metaproteome(PA)	Bathy	Gammaproteobacteria	Thiotrichales	0.006617775
TonB	Metaproteome(PA)	Bathy	Gammaproteobacteria	Uncl_gamma	45.4647693	13.77065574
TonB	Metaproteome(PA)	Epi	Gammaproteobacteria	Alteromonadales	50.13201097	7.94452845
TonB	Metaproteome(PA)	Epi	Gammaproteobacteria	Cellvibrionales	4.165653343	1.807277631
TonB	Metaproteome(PA)	Epi	Gammaproteobacteria	Oceanospirillales	1.071858484	0.952105109
TonB	Metaproteome(PA)	Epi	Gammaproteobacteria	Other_gamma	6.238206752	5.869965265
TonB	Metaproteome(PA)	Epi	Gammaproteobacteria	Pseudomonadales	0.379895279	0.244961833
TonB	Metaproteome(PA)	Epi	Gammaproteobacteria	Thiotrichales	0.026538625	0.015107637
TonB	Metaproteome(PA)	Epi	Gammaproteobacteria	Uncl_gamma	38.19348987	6.480180927
TonB	Metaproteome(PA)	Epi	Gammaproteobacteria	Vibrionales	0.100353531	0.086566532
TonB	Metaproteome(PA)	Meso	Gammaproteobacteria	Alteromonadales	43.71619647	15.47935174
TonB	Metaproteome(PA)	Meso	Gammaproteobacteria	Cellvibrionales	5.638532598	5.035594349
TonB	Metaproteome(PA)	Meso	Gammaproteobacteria	Oceanospirillales	8.326460584	11.11402779
TonB	Metaproteome(PA)	Meso	Gammaproteobacteria	Other_gamma	11.7703423	12.62971197
TonB	Metaproteome(PA)	Meso	Gammaproteobacteria	Pseudomonadales	0.26940802	0.387059482
TonB	Metaproteome(PA)	Meso	Gammaproteobacteria	Uncl_gamma	37.44558833	14.37260642
